# Supplementary material for: BAF60/SWP73 subunits define subclasses of SWI/SNF chromatin remodelling complexes in Arabidopsis
Source: New Phytol. 2025 May 22;247(2):791–812. doi: 10.1111/nph.70182 (PMC12177292; doi:10.1111/nph.70182)
Supplement: Supplementary file 2 — Table S1 Primers list. Table S2 Genes that exhibit significantly different expression in swp73a/SWP73A Arabidopsis plants compared with WT (FDR < 0.05). Table S3 Genes that exhibit significantly different expression in swp73a Arabidopsis mutant compared with WT (FDR < 0.05). Table S4 Genes that exhibit significantly different expression in swp73b Arabidopsis mutant compared with WT (FDR < 0.05). Table S5 Genes that exhibit significantly different expression in swp73a/SWP73A; swp73b/swp73b Arabidopsis sesquimutant compared with WT (FDR < 0.05). Table S6 GO categories enriched in swp73b upregulated genes. Table S7 GO categories enriched in swp73b downregulated genes. Table S8 GO categories enriched in swp73a/SWP73A; swp73b/swp73b upregulated genes. Table S9 GO categories enriched in swp73a/SWP73A; swp73b/swp73b downregulated genes. Table S10 SWP73A peaks identified by ChIP‐seq. Table S11 SWP73B peaks identified by ChIP‐seq. Table S12 List of genes occupied by SWP73A or SWP73B in Arabidopsis seedlings. Table S13 List of genes with changed expression in Arabidopsis swp73a/SWP73A; swp73b/swp73b and occupied by SWP73A and/or SWP73B. Table S14 GO categories enriched in swp73a/SWP73A; swp73b/swp73b upregulated genes and targeted by SWP73A. Table S15 GO categories enriched in swp73a/SWP73A; swp73b/swp73b downregulated genes and targeted by SWP73A. Table S16 GO categories enriched in swp73a/SWP73A; swp73b/swp73b upregulated genes and targeted by SWP73B. Table S17 GO categories enriched in swp73a/SWP73A; swp73b/swp73b downregulated genes and targeted by SWP73B. Table S18 GO categories enriched in swp73a/SWP73A; swp73b/swp73b upregulated genes and targeted by both SWP73s. Table S19 GO categories enriched in swp73a/SWP73A; swp73b/swp73b downregulated genes and targeted by both SWP73s. Table S20 Arabidopsis SWP73A LC‐MS/MS data. Table S21 Arabidopsis SWP73B LC‐MS/MS data. Table S22 Arabidopsis SWI3D LC‐MS/MS data. Table S23 Arabidopsis BSH LC‐MS/MS data. Table S24 List of genes o [file NPH-247-791-s002.xlsx]

## Sheet: Tables description
New Phytologist Supporting Information
Article title: BAF60/SWP73 Subunits Define Subclasses of SWI/SNF Chromatin Remodelling Complexes in Arabidopsis
Authors: Sebastian P. Sacharowski, Szymon Kubala, Pawel Cwiek, Jaroslaw Steciuk, Dominika Gratkowska-Zmuda, Paulina Oksinska, Ernest Bucior, Anna T. Rolicka, Monika Ciesla, Klaudia Nowicka, Saleh Alseekh, Takayuki Tohge, Patrick Giavalisco, Dorota L. Zugaj, Sara C. Stolze, Anne Harzen, Rainer Franzen, Bruno Huettel, Elzbieta Grzesiuk, Mohammad-Reza Hajirezaei, Hirofumi Nakagami, Csaba Koncz, Alis…
Article acceptance date: 07 April 2025
Supplementary tables:
Supplementary Table S1. Primers list.
Supplementary Table S2. Genes that exhibit significantly different expression in swp73a/SWP73A Arabidopsis plants comparing to wt (FDR< 0.05)
Supplementary Table S3. Genes that exhibit significantly different expression in swp73a Arabidopsis mutant comparing to wt (FDR< 0.05)
Supplementary Table S4. Genes that exhibit significantly different expression in swp73b Arabidopsis mutant comparing to wt (FDR< 0.05)
Supplementary Table S5. Genes that exhibit significantly different expression in swp73a/SWP73A; swp73b/swp73b Arabidopsis sesquimutant comparing to wt (FDR< 0.05)
Supplementary Table S6. GO categories enriched in swp73b upregulated genes
Supplementary Table S7. GO categories enriched in swp73b downregulated genes
Supplementary Table S8. GO categories enriched in swp73a/SWP73A; swp73b/swp73b upregulated genes
Supplementary Table S9. GO categories enriched in swp73a/SWP73A; swp73b/swp73b downregulated genes
Supplementary Table S10. SWP73A peaks identified by ChIP-seq
Supplementary Table S11. SWP73B peaks identified by ChIP-seq
Supplementary Table S12. List of genes occupied by SWP73A or SWP73B in Arabidopsis seedlings.
Supplementary Table S13. List of genes with changed expression in Arabidopsis swp73a/SWP73A; swp73b/swp73b and occupied by SWP73A and/or SWP73B
Supplementary Table S14. GO categories enriched in swp73a/SWP73A; swp73b/swp73b upregulated genes and targeted by SWP73A
Supplementary Table S15. GO categories enriched in swp73a/SWP73A; swp73b/swp73b downregulated genes and targeted by SWP73A
Supplementary Table S16. GO categories enriched in swp73a/SWP73A; swp73b/swp73b upregulated genes and targeted by SWP73B
Supplementary Table S17. GO categories enriched in swp73a/SWP73A; swp73b/swp73b downregulated genes and targeted by SWP73B
Supplementary Table S18. GO categories enriched in swp73a/SWP73A; swp73b/swp73b upregulated genes and targeted by both SWP73
Supplementary Table S19. GO categories enriched in swp73a/SWP73A; swp73b/swp73b downregulated genes and targeted by both SWP73
Supplementary Table S20. Arabidopsis SWP73A LC-MS/MS data
Supplementary Table S21. Arabidopsis SWP73B LC-MS/MS data
Supplementary Table S22. Arabidopsis SWI3D LC-MS/MS data
Supplementary Table S23. Arabidopsis BSH LC-MS/MS data
Supplementary Table S24. List of genes occupied by BRM or SYD in Arabidopsis seedlings.
Supplementary Table S25. Comparison of genes hormones-related genes and targeted by SWP73A or SWP73B in Arabidopsis.
Supplementary Table S26. GO categories enriched in hormones-related genes and targeted by SWP73A in Arabidopsis.
Supplementary Table S27. GO categories enriched in hormones-related genes and targeted by SWP73B in Arabidopsis.
Supplementary Table S28. Metabolite annotation and documentation for GC- and LC-MS data.

## Sheet: Table S1 
Supplementary Table S1. Primers list.
	Primer name	Primer sequence	Reference
ChIP
1	TA3 F	CGAAGACAGTTCCGCTTACC	Pastore et al., 2011
	TA3 R	GCTTGTTCCGATTGTTCGAT
2	GA3OX1_1L	CCAATACATCAGACATTCATCACA
	GA3OX1_1R	GGAACGAATCTAGAAACAACTATGC
3	GA3OX1_2L	TTTTCTTACAAAAGAAGGAAATGG
	GA3OX1_2R	GAGACCAAGAGGAGGCAAAA
4	GA3OX1_3L	AACCTTCGGACCACATTTGC
	GA3OX1_3R	GCTTAAGTCTGCTCGGTCGG
5	GA3OX2_1L	CATGGACATGCACATTATTATCATT
	GA3OX2_1R	TGGTCTGTGACAATAAATATGGAAA
6	GA3OX2_2L	TCGGTGAAATACTCGAGACTGA
	GA3OX2_2R	GCGAAAAGAAATGTGACAACA
7	GA3OX2_3L	TATCGGAGAGGTCGATGAGC
	GA3OX2_3R	CTCTCCCGGATTCTTACACG
8	GA3OX3_1L	CGAAAAAGACTCGCAAAGGA
	GA3OX3_1R	GGCTCTAGCCATCCTGTTTT
9	GA3OX3_2L	TGTACTTTCCCCAAACGACAA
	GA3OX3_2R	CACACATGTGGATTTATGTGGA
10	GA3OX3_3L	CGGAGGAACATGGGCTACTA
	GA3OX3_3R	TCTTCATTTGGCAATCAACG
11	GA2OX1 L	ATGGGAGTTTGTTGGCTGAC
	GA2OX1 R	AGAGGAGGCAAATCAGCAAT
12	ga2ox2_1L	TTCCATGTGTGCGAGATACAA
	ga2ox2_1R	GGGATGACGGAGAAAAGGTT
13	ga20ox2_1L	TTGCCACATGGGATTTCATA
	ga20ox2_1R	TTCTTGTCCTTTAGATTGAGACCA
14	ga20ox2_2L	ATCGCCATTTCTTTTCTTTTT
	ga20ox2_2R	GACCCTTTGTTCCCCCATCT
15	ICS1_1L	TTCATGAAATATTAAATGCACGAC
	ICS1_1R	GTAAACTACTCTGAAATTTTCGTTTTT
16	ICS2_1L	CTCTCTAATGGCGTCGCTTC
	ICS2_1R	TTGGTGAATGAGGTTCGAGA
17	MES9_1L	TGTGATGTGGCTAAAGTGACG
	MES9_1R	TGGAGAGAGAGATCCACCTCA
18	MES9_2L	CGAGAAACTGCGTTTTCAATC
	MES9_2R	TTTACCTCATGTTTTTGGTTTTG
19	RS5_1L	AGGCGCAATTATGATGCAAT
	RS5_1R	TGGTCGTTGGTGATTTAATACG
20	RS6_1L	GTAATACGGCCGTGGAAACA
	RS6_1R	TAAAGGGAGGATGAGGATGC
21	RS6_2L	GCAGCCTGACTGGGATATGT
	RS6_2R	ATAGAGAGGCCCACCACTGA
22	IGMT1_1L	AGGCCTTACCACACTTGACC
	IGMT1_1R	ACACCTCGTAACCCTGAAGC
RTqPCR
1	RS5 qF	AACGGTTCGATTTTGAGGTG
	RS5 qR	ACGTGTTGACGCATTCAGAG
2	IGMT1 qF	AATCTTCGTCGGTCCAATCA
	IGMT1 qR	CACCTTCTTATCCCGGTGTG
3	RS6 qF	GATTCTTCGTGCTCGACTCC
	RS6 qR	AAGCTGCTCCTTGGCAGTTA
4	MES9 qF	GTGCGTGGTGTTGGTACAAG
	MES9 qR	ATCCGAGCCAAAAGACTCAA
5	ICS1 qF	TCCAACTCCAGCTGTTTGTG
	ICS1 qR	TAGATCAATGCCCCAAGACC
6	ICS2 qF	TGTTTGCGGATGTCCAGTAG
	ICS2 qR	TGCTTCCTGAAACGATTCCT
7	GASA5 qF	TCAGTCTCCAACCTCGTTCA
	GASA5 qR	TGCAACACTTGAGGCAAAAG
8	GASA4 qF	AGCCTGAAACGTACCCAATG
	GASA4 qR	CCACCCTCTTGAGTTTTCCA
9	MES2 qF	CGGCTTGTCTGTGTTCTTCA
	MES2 qR	CGTTGATGGTCTTCCGAGAT
10	Ga2OX1-F	CTTGGCTGGACCTTCATTGAC
	Ga2OX1-qR	GTACAACCTCTGGTCCTCATTGTCT
11	Ga2OX2-qF	TCCGACCCGAACTCATGACT
	Ga2OX2-qR	CGGCCCGGTTTTTAAGAGAC
12	Ga20OX2-qF	TCCAACGATAATAGTGGCT
	Ga20OX2-qR	TTGGCATGGAGGATAATGA
13	GA3OX1-qF	ATCGCAGTAGTTGAGGTGATGT
	GA3OX1-qR	GCTTAAGTCTGCTCGGTCGG
14	Ga3OX2 qF	TTGGCTCTCCCCTCCACGATTT
	Ga3OX2 qR	CCCAGTGAACCTAATGCGAACCAC
15	Ga3OX3 qF	CACACCGACTCCTCCCTACTTACCA
	Ga3OX3 qR	CGCACGGTGCATTGTACTTCTGAAC
16	SWP73B qF	TCCTCAGGAAGGCTTTGA
	SWP73B qR	CAATCCCGAGAACATCCA
17	SWP73A qF	GGAGACGGGCGTTTTTCTTAGGG
	SWP73A qR	GTCGCATATGATGCACGAGCTACAA
18	UBC qF	CTGCGACTCAGGGAATCTTCTAA	Cyrek et al., 2016
	UBC qR	TTGTGCCATTGAATTGAACCC
19	UBQ qF	CCAGAAGGAATCGACGCTTCATCTC	Sarnowska et al., 2013
	UBQ qR	GAGAAGGATCGATCTACCGCTACAACAG
20	KS/GA2-qF	CGTGGGGATGAAGAAATATGTTTGG
	KS/GA2-qR	TGCAAATGGTTTTAGCGGATCG
21	KO/GA3-qF	GCCCACGAGGATACGCAAATCG
	KO/GA3-qR	GCCATTGTCTTGTGAAGATCTGACG
22	KAO1-qF	TCGCAGGTTGTCGATGAGACACTTC
	KAO1-qR	TCAGGGTCGATGTGGACATCCCTAA
23	PIN1qF	TGCATCCTGACATTCTTAGCAC
	PIN1qR	CGCGATCAACATCCCAAATA
24	PIN4qF	ACAACGTGGCAACGGAACAATC
	PIN4qR	GCCGATATCATCACCACCACTC
25	PIN7qF	CGTGTGGCCATTGTTCAAGCTG
	PIN7qR	CCCTGTACTCAAGATTGCGGGATG
26	GH3.17qF	TGTTAATGTCGAAGTCGGTCA
	GH3.17qR	GTTGTGGAAACCCGTCACTT
27	YDK1qF	CATGCCTGTGATGAATCTCTA
	YDK1qR	CCCTTTGCCTTTGTCTAATCC
		SWP73A recombineering
	SWP73AFlank1	ATGTTGAGTTTGAGATAGAGATTTGAGTAACCTCAAGACCTCCCATATCACACTAGTTGGCGCAGGGGATCAAG
	SWP73AFlank2	GAGGATACAATCGCATCACTTCACACAAACACGCTTTCAACAAACTCAGTGGATCCATTGTCGTTTCCCGCCTTCG
	SWP73AseqF	TATCACCTCCGCCTCCCATTCAG
	SWP73AseqR	GGCTCACATGGCTGGTGGGAT
	SWP73AmCher5	GGGTGGAGGATGCTGCAATACGTTACTTGAACCGGAAGCCAGCAGGCGGGATGGTGAGCAAGGGCGAGGAG
	SWP73AmCher3	ACTTCTAGGTAAAAGTAGTGAACTCATGAACTTCTTGGCCCATCTGCATCTACGCTAGGGATAACAGGGTAATATAGCACTT
		Literature
		Pastore J.J., Limpuangthip A., Yamaguchi N., Wu M.F., Sang Y., Han S.K., Malaspina L., Chavdaroff N., Yamaguchi A. and Wagner D. (2011). LATE MERISTEM IDENTITY2 acts together with LEAFY to activate APETALA1. Development 138: 3189-3198.
		Sarnowska, E.A., Rolicka, A.T., Bucior, E., Cwiek, P., Tohge, T., Fernie, A.R., Jikumaru, Y., Kamiya, Y., Franzen, R., Schmelzer, E., et al. (2013). DELLA-interacting SWI3C core subunit of SWI/SNF chromatin remodeling complex modulates gibberellin responses and hormonal crosstalk in Arabidopsis. Plant Physiol. 163: 305–317.
		Cyrek M, Fedak H, Ciesielski A, Guo Y, Sliwa A, Brzezniak L, Krzyczmonik K, Pietras Z, Kaczanowski S, Liu F et al (2016) Seed dormancy in Arabidopsis is controlled by alternative polyadenylation of DOG1. Plant Physiol 170: 947 – 955

## Sheet: Table S2 
Supplementary Table S2. Genes that exhibit significantly different expression in swp73a/+ Arabidopsis mutant comparing to wt (FDR< 0.05)
Gene ID	Name	Chr	Start	End	P-value	FDR	Log2 Fold Change
AT1G17710	Pyridoxal phosphate phosphatase-related protein(PEPC1)	1	6090560	6092027	7.771379E-6	0.009392326	0.7232899
AT1G52400	beta glucosidase 18(BGLU18)	1	19515143	19518411	2.0504182E-5	0.020471197	-0.38067922
AT1G73010	inorganic pyrophosphatase 1(PS2)	1	27464572	27466256	2.5912685E-8	7.4379124E-5	0.7268446
AT1G78850	D-mannose binding lectin protein with Apple-like carbohydrate-binding domain-containing protein(AT1G78850)	1	29641926	29643431	5.708026E-5	0.043691132	0.37642118
AT2G01530	MLP-like protein 329(MLP329)	2	239705	240520	8.311298E-7	0.0013835487	0.6553644
AT3G01345	uncharacterized protein(AT3G01345)	3	129138	130749	6.542468E-7	0.0013657699	-0.9725269
AT3G02040	senescence-related gene 3(SRG3)	3	348167	350010	5.359195E-7	0.0012306321	0.68051225
AT3G09260	Glycosyl hydrolase superfamily protein(PYK10)	3	2840477	2843781	1.2063388E-5	0.013191028	0.34561962
AT3G09922	induced by phosphate starvation1(IPS1)	3	3050989	3051530	2.6287327E-5	0.023100277	1.3425986
AT3G15950	DNA topoisomerase-like protein(NAI2)	3	5397569	5402652	3.6257316E-5	0.029734885	0.38701275
AT3G16450	Mannose-binding lectin superfamily protein(JAL33)	3	5588394	5590055	1.5677612E-6	0.002250031	0.4932224
AT3G16460	Mannose-binding lectin superfamily protein(JAL34)	3	5592582	5595717	2.539157E-5	0.023100277	0.36828116
AT3G16770	ethylene-responsive element binding protein(EBP)	3	5705662	5707023	6.867493E-6	0.008761014	0.49772936
AT3G28740	Cytochrome P450 superfamily protein(CYP81D11)	3	10788698	10790553	8.43517E-7	0.0013835487	1.0085158
AT3G29250	NAD(P)-binding Rossmann-fold superfamily protein(SDR4)	3	11193659	11194993	4.59945E-5	0.036419716	0.77445275
AT3G45710	Major facilitator superfamily protein(AT3G45710)	3	16782643	16784735	1.3582339E-5	0.014176875	0.9365323
AT4G12470	azelaic acid induced 1(AZI1)	4	7401109	7401907	9.899717E-7	0.0015155146	1.8442361
AT4G12480	Bifunctional inhibitor/lipid-transfer protein/seed storage 2S albumin superfamily protein(EARLI1)	4	7406105	7406937	2.0714852E-8	6.7953595E-5	1.1530384
AT4G12490	Bifunctional inhibitor/lipid-transfer protein/seed storage 2S albumin superfamily protein(AT4G12490)	4	7409621	7410406	1.2657712E-11	9.6886346E-8	1.4898852
AT4G14400	ankyrin repeat family protein(ACD6)	4	8294446	8298602	2.7161412E-5	0.023100277	-0.40395492
AT4G29740	cytokinin oxidase 4(CKX4)	4	14566265	14569332	1.826501E-7	4.660216E-4	1.8892958
AT5G01220	sulfoquinovosyldiacylglycerol 2(SQD2)	5	86585	89986	1.1866836E-5	0.013191028	0.48157412
AT5G03545	expressed in response to phosphate starvation protein(AT5G03545)	5	894706	895400	5.945571E-9	2.2754692E-5	0.729075
AT5G14650	Pectin lyase-like superfamily protein(AT5G14650)	5	4724450	4726513	4.5579213E-10	2.093271E-6	2.3743012
AT5G38910	RmlC-like cupins superfamily protein(AT5G38910)	5	15578811	15579584	2.4508816E-5	0.023100277	-0.90626335
AT5G47980	HXXXD-type acyl-transferase family protein(AT5G47980)	5	19428888	19430476	2.8671805E-6	0.003872886	1.2867296
AT5G47990	cytochrome P450, family 705, subfamily A, polypeptide 5(CYP705A5)	5	19434827	19436689	2.6721858E-10	1.5340352E-6	0.7794097
AT5G48000	cytochrome P450, family 708, subfamily A, polypeptide 2(CYP708A2)	5	19444138	19447850	7.734876E-7	0.0013835487	0.67580193
AT5G48010	thalianol synthase 1(THAS1)	5	19456960	19461689	2.368599E-16	5.439014E-12	0.92417085
AT5G64120	Peroxidase superfamily protein(AT5G64120)	5	25659306	25661002	4.279392E-13	4.913384E-9	0.7835166

## Sheet: Table S3 
Supplementary Table S3. Genes that exhibit significantly different expression in swp73a Arabidopsis mutant comparing to wt (FDR< 0.05)							Bold FC>1.5					Upregulated FC>1.5			downregulated FC<1.5
							red upregulated	green downregulated
Gene ID	Name	Chr	Start	End	P-value	FDR	Log2 Fold Change	Shrunk Log2 Fold Change
AT1G05000	Phosphotyrosine protein phosphatases superfamily protein(PFA-DSP1)	1	1425593	1428782	2.4465984E-4	0.02775021	0.71512	0.385755				AT5G14650			AT4G23600
AT1G08650	phosphoenolpyruvate carboxylase kinase 1(PPCK1)	1	2752154	2753703	2.984941E-4	0.03272775	0.468981	0.34030387				AT1G52940			AT1G35710
AT1G10470	response regulator 4(ARR4)	1	3442327	3443957	1.3344015E-4	0.016698148	0.623628	0.38988444				AT5G17340			AT4G17030
AT1G13420	sulfotransferase 4B(ST4B)	1	4604841	4606053	1.3726666E-4	0.017084133	1.12794	0.38007057				AT4G12470			AT2G41090
AT1G14880	PLANT CADMIUM RESISTANCE 1(PCR1)	1	5132535	5133716	1.2835553E-5	0.0022220947	1.10981	0.45241606				AT4G29740			AT1G21270
AT1G14960	Polyketide cyclase/dehydrase and lipid transport superfamily protein(AT1G14960)	1	5159199	5160083	1.0323389E-14	6.6026676E-12	1.77069	0.81668395				AT1G80340			AT1G73600
AT1G17710	Pyridoxal phosphate phosphatase-related protein(PEPC1)	1	6090560	6092027	1.6415046E-15	1.2192144E-12	1.16799	0.7877156				AT4G12500			AT4G39210
AT1G17860	Kunitz family trypsin and protease inhibitor protein(AT1G17860)	1	6149301	6150038	1.9959703E-5	0.003330233	0.676014	0.43197343				AT4G12490			AT4G14630
AT1G18970	germin-like protein 4(GLP4)	1	6554568	6555377	4.8807255E-14	2.6134582E-11	-2.178	-0.7579373				AT4G24890			AT5G54610
AT1G19960	transcription factor(AT1G19960)	1	6928039	6928463	4.5224777E-5	0.006675003	-0.86433	-0.42974117				AT3G09922			AT1G26390
AT1G20950	Phosphofructokinase family protein(AT1G20950)	1	7297239	7301415	4.1689965E-4	0.044032633	-0.559235	-0.35740566				AT5G47980			AT1G52040
AT1G21100	O-methyltransferase family protein(IGMT1)	1	7386839	7388428	3.7106088E-14	2.0838236E-11	1.01092	0.72175133				AT5G42580			AT3G44860
AT1G21250	cell wall-associated kinase(WAK1)	1	7439266	7442113	4.4450483E-14	2.4368391E-11	-0.853358	-0.66269207				AT2G17740			AT3G54040
AT1G21270	wall-associated kinase 2(WAK2)	1	7444931	7447549	1.0180241E-5	0.0018353253	-0.597124	-0.42291218				AT4G12480			AT1G68600
AT1G23110	fold protein(AT1G23110)	1	8196447	8198331	7.925538E-6	0.0014716573	1.51381	0.42182106				AT1G14960			AT1G52000
AT1G23390	Kelch repeat-containing F-box family protein(AT1G23390)	1	8309112	8310649	7.4003424E-6	0.0013966629	0.443994	0.36372486				AT1G66800			AT3G53980
AT1G26390	FAD-binding Berberine family protein(AT1G26390)	1	9130017	9131779	1.3544047E-6	2.9145018E-4	-0.638762	-0.45853597				AT3G28740			AT2G43570
AT1G27020	plant/protein(AT1G27020)	1	9378559	9380692	3.9182638E-4	0.041767605	1.01241	0.35754758				AT5G36140			AT2G46440
AT1G28130	Auxin-responsive GH3 family protein(GH3.17)	1	9825286	9828067	4.535913E-6	9.0033957E-4	0.671964	0.45316568				AT5G42600			AT5G26920
AT1G30700	FAD-binding Berberine family protein(AT1G30700)	1	10892570	10894572	9.168634E-5	0.012565941	-0.444749	-0.34457403				AT3G45710			AT4G30140
AT1G31580	ECS1(ECS1)	1	11311169	11311989	4.7135813E-4	0.048668254	-0.3446	-0.28282437				AT2G46880			AT5G13170
AT1G32450	nitrate transporter 1.5(NRT1.5)	1	11715150	11719970	3.3122393E-5	0.0051529943	-0.564456	-0.3986591				AT1G23110			AT3G28270
AT1G35710	kinase family with leucine-rich repeat domain-containing protein(AT1G35710)	1	13220940	13224681	2.80788E-5	0.00452108	-0.577531	-0.40453562				AT5G48010			AT1G21250
AT1G49570	Peroxidase superfamily protein(AT1G49570)	1	18347036	18348951	3.6332873E-5	0.005574953	-1.30086	-0.40183547				AT3G55970			AT1G19960
AT1G49750	Leucine-rich repeat (LRR) family protein(AT1G49750)	1	18410929	18412801	3.2525387E-4	0.035159487	-0.53182	-0.3562671				AT2G24960			AT1G52400
AT1G51420	sucrose-phosphatase 1(SPP1)	1	19064768	19066704	2.7025872E-4	0.030061387	-1.11747	-0.35773644				AT2G19190			AT5G17220
AT1G52000	Mannose-binding lectin superfamily protein(AT1G52000)	1	19333159	19336115	1.9718086E-12	9.45852E-10	-0.681151	-0.56257665				AT5G64120			AT5G13320
AT1G52040	myrosinase-binding protein 1(MBP1)	1	19350375	19352782	6.495087E-5	0.009405622	-0.648427	-0.4069966				AT3G29250			AT4G14400
AT1G52400	beta glucosidase 18(BGLU18)	1	19515143	19518411	2.7259773E-26	6.973958E-23	-0.899756	-0.77443695				AT5G47990			AT5G59670
AT1G52940	purple acid phosphatase 5(PAP5)	1	19716402	19723725	2.2617051E-4	0.025780078	2.96734	0.20613188				AT5G42590			AT3G22231
AT1G56650	production of anthocyanin pigment 1(PAP1)	1	21233595	21235137	6.203491E-6	0.0011902949	-1.0624	-0.4733497				AT4G28940			AT1G56650
AT1G57750	cytochrome P450, family 96, subfamily A, polypeptide 15(CYP96A15)	1	21383981	21385709	8.76805E-5	0.012161708	-1.90046	-0.30154383				AT5G48000			AT1G51420
AT1G64170	cation/H+ exchanger 16(CHX16)	1	23815239	23818293	2.3313958E-6	4.8360712E-4	0.891039	0.49511465				AT2G11810			AT3G23120
AT1G66760	MATE efflux family protein(AT1G66760)	1	24901978	24904443	1.9096489E-4	0.022664776	0.57291	0.37446862				AT5G03545			AT5G59320
AT1G66800	NAD(P)-binding Rossmann-fold superfamily protein(AT1G66800)	1	24924813	24926365	1.12771695E-5	0.001982113	1.75568	0.3851058				AT4G36670			AT5G45070
AT1G68600	aluminum activated malate transporter family protein(AT1G68600)	1	25759842	25762934	1.2014879E-4	0.015541718	-0.678103	-0.39890775				AT5G44572			AT5G54060
AT1G68840	uncharacterized protein(RAV2)	1	25880323	25882222	1.3845378E-4	0.017139237	0.469347	0.3499786				AT2G16005			AT2G41480
AT1G69530	expansin A1(EXPA1)	1	26141836	26143500	3.2828373E-9	1.079819E-6	0.566407	0.46962258				AT1G73010			AT4G08770
AT1G70850	MLP-like protein 34(MLP34)	1	26714866	26716829	8.7412735E-7	1.973214E-4	0.418623	0.35998157				AT1G72140			AT1G49570
AT1G72140	Major facilitator superfamily protein(AT1G72140)	1	27141814	27144490	1.026107E-9	3.5262858E-7	1.1877	0.64176124				AT2G43535			AT3G60140
AT1G73010	inorganic pyrophosphatase 1(PS2)	1	27464572	27466256	5.164793E-24	9.1476426E-21	1.18788	0.9063764				AT1G17710			AT2G27550
AT1G73600	S-adenosyl-L-methionine-dependent methyltransferases superfamily protein(AT1G73600)	1	27669152	27673572	4.0606674E-10	1.508014E-7	-0.59757	-0.49570957				AT2G25160			AT4G22880
AT1G76520	Auxin efflux carrier family protein(AT1G76520)	1	28715078	28717416	1.1620052E-4	0.015175456	0.553067	0.37802708				AT2G01530			AT5G42800
AT1G76680	12-oxophytodienoate reductase 1(OPR1)	1	28776846	28778467	1.3095176E-7	3.4263234E-5	0.624509	0.47500083				AT1G13420			AT2G39030
AT1G78850	D-mannose binding lectin protein with Apple-like carbohydrate-binding domain-containing protein(AT1G78850)	1	29641926	29643431	1.2777621E-13	6.686471E-11	0.67487	0.56872416				AT5G19230			AT2G43590
AT1G80340	gibberellin 3-oxidase 2(GA3OX2)	1	30200693	30202200	1.21732475E-4	0.015601442	2.55604	0.24320543				AT2G38940			AT2G01008
AT1G80440	Galactose oxidase/kelch repeat superfamily protein(AT1G80440)	1	30241607	30243071	9.696438E-5	0.013210679	0.46758	0.35327494				AT2G39200			AT5G52390
AT1G80920	Chaperone DnaJ-domain superfamily protein(J8)	1	30403644	30404690	3.1841797E-4	0.034582894	0.316993	0.26993117				AT1G14880			AT1G57750
AT1G80940	Snf1 kinase interactor-like protein(AT1G80940)	1	30410701	30412289	2.693477E-7	6.528138E-5	0.803164	0.5189272				AT2G01880			AT4G16590
AT2G01008	maternal effect embryo arrest protein(AT2G01008)	2	1025	2810	6.4826935E-11	2.665429E-8	-1.60779	-0.6800149				AT5G05160			AT1G18970
AT2G01520	MLP-like protein 328(MLP328)	2	235925	237147	2.6962665E-4	0.030061387	0.332717	0.28017306				AT2G38390			AT5G19470
AT2G01530	MLP-like protein 329(MLP329)	2	239705	240520	1.07823064E-19	1.4603683E-16	1.13548	0.84014964				AT4G28040			AT2G30770
AT2G01880	purple acid phosphatase 7(PAP7)	2	391423	394032	2.635226E-4	0.02971428	1.10589	0.36094356				AT1G27020			AT5G49770
AT2G05380	glycine-rich protein 3 short isoform(GRP3S)	2	1966816	1968037	5.569481E-8	1.5450278E-5	0.80877	0.53959316				AT1G21100			AT3G01890
AT2G11810	monogalactosyldiacylglycerol synthase type C(MGDC)	2	4743322	4746780	3.6907505E-10	1.4163255E-7	1.27364	0.66091686				AT3G02040			AT5G35935
AT2G14610	pathogenesis-related protein 1(PR1)	2	6241704	6242463	6.4251203E-6	0.0012226314	0.909166	0.47480586				AT3G46280			AT4G37390
AT2G15890	maternal effect embryo arrest 14(MEE14)	2	6920369	6922025	3.9751788E-10	1.5004672E-7	0.717563	0.553695				AT3G16450			AT5G38910
AT2G16005	MD-2-related lipid recognition domain-containing protein(AT2G16005)	2	6959150	6960197	3.2928754E-5	0.0051529943	1.19098	0.4187698				AT4G15230			AT4G19690
AT2G17500	Auxin efflux carrier family protein(AT2G17500)	2	7606757	7609278	4.6490775E-5	0.006818154	0.428417	0.34304917				AT3G50740			AT4G31940
AT2G17740	Cysteine/Histidine-rich C1 domain family protein(AT2G17740)	2	7706896	7707861	9.1294685E-5	0.012565941	1.83729	0.31049517				AT2G14610			AT3G01345
AT2G19190	FLG22-induced receptor-like kinase 1(FRK1)	2	8326049	8329944	2.1983128E-7	5.4685333E-5	1.41843	0.5280425				AT4G29270
AT2G20670	sugar phosphate exchanger, putative (DUF506)(AT2G20670)	2	8911860	8913534	2.0864807E-4	0.024386406	0.505612	0.3566181				AT1G64170
AT2G22770	basic helix-loop-helix (bHLH) DNA-binding superfamily protein(NAI1)	2	9684725	9686595	2.6665333E-5	0.004354392	0.763314	0.4379711				AT3G16770
AT2G24960	Myb/SANT-like DNA-binding domain protein(AT2G24960)	2	10617263	10620034	1.8839339E-8	5.5612277E-6	1.42464	0.5845144				AT3G55480
AT2G25160	cytochrome P450, family 82, subfamily F, polypeptide 1(CYP82F1)	2	10709064	10711240	1.672057E-4	0.019947726	1.14739	0.37189797				AT3G02030
AT2G25510	uncharacterized protein(AT2G25510)	2	10856372	10857156	1.0690388E-5	0.0019081099	-0.415502	-0.3461795				AT5G01220
AT2G27550	centroradiali(ATC)	2	11773251	11774681	1.8929383E-6	4.0356393E-4	-1.45052	-0.4688642				AT4G02210
AT2G30600	BTB/POZ domain-containing protein(AT2G30600)	2	13036876	13041684	1.259981E-4	0.015940145	0.504151	0.36306238				AT2G37130
AT2G30770	cytochrome P450 family 71 polypeptide(CYP71A13)	2	13109794	13112011	3.842425E-15	2.6809648E-12	-2.29568	-0.78736234				AT3G13790
AT2G33830	Dormancy/auxin associated family protein(AT2G33830)	2	14309484	14310351	1.2196568E-4	0.015601442	0.533626	0.37210017				AT5G26260
AT2G36380	pleiotropic drug resistance 6(ABCG34)	2	15257583	15263766	6.321244E-10	2.3102642E-7	0.591443	0.49047902				AT2G05380
AT2G36800	don-glucosyltransferase 1(DOGT1)	2	15423380	15425016	2.529603E-5	0.0041602934	0.750725	0.43811715				AT1G80940
AT2G37130	Peroxidase superfamily protein(AT2G37130)	2	15597921	15600077	8.899779E-11	3.595042E-8	0.850469	0.61335075				AT3G20370
AT2G38390	Peroxidase superfamily protein(AT2G38390)	2	16079681	16081509	1.1872598E-11	5.360129E-9	1.04692	0.6819242				AT5G56870
AT2G38940	phosphate transporter 1;4(PHT1;4)	2	16257228	16260225	3.0597513E-14	1.7612693E-11	1.1171	0.7514951				AT5G24470
AT2G39030	Acyl-CoA N-acyltransferases (NAT) superfamily protein(NATA1)	2	16298227	16299202	6.336233E-5	0.009233655	-1.54878	-0.3522422				AT2G22770
AT2G39200	Seven transmembrane MLO family protein(MLO12)	2	16356148	16359813	8.728046E-7	1.973214E-4	1.11565	0.5177368				AT2G36800
AT2G39210	Major facilitator superfamily protein(AT2G39210)	2	16366157	16368275	4.5374967E-4	0.047370616	0.541671	0.3525567				AT3G15950
AT2G39310	jacalin-related lectin 22(JAL22)	2	16414073	16416815	4.17538E-6	8.433169E-4	0.528926	0.40781727				AT4G34138
AT2G41090	Calcium-binding EF-hand family protein(AT2G41090)	2	17135721	17136852	9.229112E-10	3.2197016E-7	-0.592812	-0.4895902				AT3G16430
AT2G41190	Transmembrane amino acid transporter family protein(AT2G41190)	2	17167279	17170407	2.2202016E-4	0.02553361	-0.543878	-0.36554635				AT4G33030
AT2G41480	peroxidase superfamily protein(AT2G41480)	2	17296812	17298731	3.7001297E-5	0.005604966	-1.28103	-0.4035003				AT2G15890
AT2G43535	Scorpion toxin-like knottin superfamily protein(AT2G43535)	2	18070973	18071676	2.9852195E-8	8.591835E-6	1.18327	0.58394814				AT1G05000
AT2G43570	chitinase(CHI)	2	18076224	18077463	3.4717523E-5	0.005364906	-0.731208	-0.42954764				AT2G45130
AT2G43590	Chitinase family protein(AT2G43590)	2	18081331	18082767	2.12145E-16	1.8091255E-13	-1.56008	-0.8612618				AT3G16460
AT2G45130	SPX domain protein 3(SPX3)	2	18606410	18607853	4.4861928E-4	0.047166478	0.711631	0.36993548				AT3G16420
AT2G45220	Plant invertase/pectin methylesterase inhibitor superfamily(AT2G45220)	2	18644084	18646447	1.9606522E-7	5.016002E-5	0.648844	0.48075944				AT3G05630
AT2G46220	DUF2358 family protein (DUF2358)(AT2G46220)	2	18979471	18980770	7.129751E-5	0.01019643	0.421212	0.33620384				AT1G17860
AT2G46440	cyclic nucleotide-gated channels(CNGC11)	2	19061861	19064881	8.877535E-6	0.0016222638	-0.762882	-0.45867476				AT1G78850
AT2G46880	purple acid phosphatase 14(PAP14)	2	19264573	19266446	1.9338225E-10	7.6769425E-8	1.5863	0.6638939				AT1G28130
AT3G01345	uncharacterized protein(AT3G01345)	3	129138	130749	2.5268643E-14	1.4918218E-11	-11.11	-1.7923667				AT5G19120
AT3G01890	SWIB/MDM2 domain superfamily protein(AT3G01890)	3	310015	311976	6.8315957E-9	2.1256417E-6	-2.44535	-0.49448913				AT3G07350
AT3G02030	transferase(AT3G02030)	3	344908	348847	1.0443972E-6	2.2902139E-4	0.884361	0.5092107				AT3G09260
AT3G02040	senescence-related gene 3(SRG3)	3	348167	350010	7.8152715E-15	5.141332E-12	0.990908	0.72556174				AT2G45220
AT3G05630	phospholipase D P2(PLDP2)	3	1635200	1640348	2.645571E-4	0.02971428	0.676552	0.3813961				AT5G20150
AT3G07350	sulfate/thiosulfate import ATP-binding protein, putative (DUF506)(AT3G07350)	3	2347468	2348791	3.6424486E-4	0.039190363	0.662401	0.37266782				AT1G76680
AT3G09250	Nuclear transport factor 2 (NTF2) family protein(AT3G09250)	3	2839000	2840614	7.5506364E-6	0.0014134423	0.494549	0.38808027				AT1G10470
AT3G09260	Glycosyl hydrolase superfamily protein(PYK10)	3	2840477	2843781	7.555895E-19	9.665249E-16	0.654238	0.5828705				AT3G49120
AT3G09922	induced by phosphate starvation1(IPS1)	3	3050989	3051530	1.0638172E-14	6.620106E-12	2.10469	0.7982585				AT4G35770
AT3G11410	protein phosphatase 2CA(PP2CA)	3	3583883	3585790	4.5699015E-4	0.04739729	-0.35848	-0.29020724				AT4G19810
AT3G13750	beta galactosidase 1(BGAL1)	3	4510965	4516298	9.205509E-7	2.0578335E-4	0.400325	0.34822923				AT5G66690
AT3G13790	Glycosyl hydrolases family 32 protein(ATBFRUCT1)	3	4532911	4535867	5.5312564E-12	2.5471436E-9	0.846915	0.6321435				AT3G15450
AT3G14660	cytochrome P450, family 72, subfamily A, polypeptide 13(CYP72A13)	3	4924777	4927434	4.1518186E-5	0.006207508	0.452298	0.35508323				AT2G36380
AT3G15450	aluminum induced protein with YGL and LRDR motifs(AT3G15450)	3	5212984	5214124	2.1757592E-7	5.4685333E-5	0.59781	0.46022245				AT3G32980
AT3G15950	DNA topoisomerase-like protein(NAI2)	3	5397569	5402652	4.520326E-18	5.204025E-15	0.750126	0.64193577				AT4G01870
AT3G16400	nitrile specifier protein 1(NSP1)	3	5566086	5568545	1.7001144E-9	5.6732074E-7	0.505395	0.43633887				AT1G66760
AT3G16420	PYK10-binding protein 1(PBP1)	3	5579386	5580953	2.4230532E-16	1.9925285E-13	0.69668	0.59936595				AT1G69530
AT3G16430	jacalin-related lectin 31(JAL31)	3	5581663	5583187	8.072397E-6	0.0014869354	0.726942	0.45546654
AT3G16450	Mannose-binding lectin superfamily protein(JAL33)	3	5588394	5590055	2.9501625E-24	5.6606243E-21	0.966919	0.8033204
AT3G16460	Mannose-binding lectin superfamily protein(JAL34)	3	5592582	5595717	3.1314662E-17	3.0042504E-14	0.71125	0.6133276
AT3G16770	ethylene-responsive element binding protein(EBP)	3	5705662	5707023	4.0158345E-17	3.5563305E-14	0.890048	0.7110611
AT3G17790	purple acid phosphatase 17(PAP17)	3	6089605	6091231	1.00874866E-4	0.013582712	0.419353	0.33241823
AT3G20370	TRAF-like family protein(AT3G20370)	3	7105371	7107225	3.465671E-11	1.4777237E-8	0.801156	0.6029519
AT3G22231	pathogen and circadian controlled 1(PCC1)	3	7845823	7846605	8.175608E-10	2.9413027E-7	-1.05585	-0.6335385
AT3G23000	CBL-interacting protein kinase 7(CIPK7)	3	8172597	8174131	1.3956575E-4	0.017184498	-0.44956	-0.34232932
AT3G23120	receptor like protein 38(RLP38)	3	8227222	8229576	4.7828554E-4	0.04916306	-1.13891	-0.33474725
AT3G26510	Octicosapeptide/Phox/Bem1p family protein(AT3G26510)	3	9710337	9712660	3.6981114E-4	0.039604194	0.544557	0.35682312
AT3G28270	transmembrane protein, putative (DUF677)(AT3G28270)	3	10538105	10540024	3.2043313E-13	1.6395495E-10	-0.827452	-0.64133966
AT3G28740	Cytochrome P450 superfamily protein(CYP81D11)	3	10788698	10790553	3.209733E-22	5.278864E-19	1.72736	1.008683
AT3G29250	NAD(P)-binding Rossmann-fold superfamily protein(SDR4)	3	11193659	11194993	8.593475E-18	8.9938534E-15	1.41346	0.879543
AT3G32980	Peroxidase superfamily protein(AT3G32980)	3	13526097	13529997	1.1168517E-7	2.9558058E-5	0.580903	0.4575947
AT3G44860	farnesoic acid carboxyl-O-methyltransferase(FAMT)	3	16379633	16381070	2.2289925E-4	0.02553361	-0.64929	-0.38287497
AT3G45140	lipoxygenase 2(LOX2)	3	16525410	16529352	1.01392054E-7	2.7145954E-5	-0.469206	-0.39943975
AT3G45710	Major facilitator superfamily protein(AT3G45710)	3	16782643	16784735	1.3006195E-18	1.5761455E-15	1.6465	0.92426825
AT3G46280	kinase-like protein(AT3G46280)	3	17005483	17008424	3.9146656E-5	0.005891188	0.990169	0.42979807
AT3G47340	glutamine-dependent asparagine synthase 1(ASN1)	3	17437884	17441243	7.178714E-7	1.652899E-4	0.453924	0.38189593
AT3G49120	peroxidase CB(PRXCB)	3	18207651	18210132	2.1659649E-12	1.0177825E-9	0.617444	0.5260095
AT3G50740	UDP-glucosyl transferase 72E1(UGT72E1)	3	18855161	18856884	5.150005E-13	2.5778013E-10	0.909198	0.67017436
AT3G53980	Bifunctional inhibitor/lipid-transfer protein/seed storage 2S albumin superfamily protein(AT3G53980)	3	19987579	19988269	9.179666E-10	3.2197016E-7	-0.696856	-0.5396634
AT3G54040	PAR1 protein(AT3G54040)	3	20013761	20015437	1.0854137E-5	0.0019224347	-0.674832	-0.44127285
AT3G55480	protein affected trafficking 2(PAT2)	3	20566248	20571248	1.5740945E-11	6.969909E-9	0.888255	0.63888633
AT3G55970	jasmonate-regulated gene 21(JRG21)	3	20766735	20769324	2.3747731E-8	6.9214116E-6	1.47735	0.5754316
AT3G56400	WRKY DNA-binding protein 70(WRKY70)	3	20908928	20910481	4.5467564E-4	0.047370616	-0.473076	-0.33562362
AT3G60140	Glycosyl hydrolase superfamily protein(DIN2)	3	22216672	22220824	3.5437896E-11	1.4835591E-8	-1.36258	-0.6971501
AT3G61060	phloem protein 2-A13(PP2-A13)	3	22602910	22604582	7.8252975E-5	0.011053832	0.504453	0.3690847
AT4G01870	tolB protein-like protein(AT4G01870)	4	808376	810446	2.8662425E-5	0.0045830025	0.578119	0.40435886
AT4G02210	Myb/SANT-like DNA-binding domain protein(AT4G02210)	4	973924	976129	2.9829083E-5	0.004715073	0.86549	0.44041914
AT4G04020	fibrillin(FIB)	4	1932144	1933950	1.6506927E-4	0.019795416	-0.403462	-0.3207254
AT4G08770	Peroxidase superfamily protein(Prx37)	4	5598115	5600312	7.990349E-8	2.1644446E-5	-1.29553	-0.56000787
AT4G10120	Sucrose-phosphate synthase family protein(ATSPS4F)	4	6314787	6319936	1.38652895E-5	0.0023648022	0.423754	0.34911165
AT4G12470	azelaic acid induced 1(AZI1)	4	7401109	7401907	3.4969156E-17	3.220659E-14	2.74415	0.8365534
AT4G12480	Bifunctional inhibitor/lipid-transfer protein/seed storage 2S albumin superfamily protein(EARLI1)	4	7406105	7406937	1.9343246E-24	4.0488928E-21	1.82445	1.0646609
AT4G12490	Bifunctional inhibitor/lipid-transfer protein/seed storage 2S albumin superfamily protein(AT4G12490)	4	7409621	7410406	1.0810437E-36	8.29701E-33	2.43102	1.3343186
AT4G12500	Bifunctional inhibitor/lipid-transfer protein/seed storage 2S albumin superfamily protein(AT4G12500)	4	7414150	7414927	1.3294716E-8	4.027774E-6	2.43609	0.48337027
AT4G14400	ankyrin repeat family protein(ACD6)	4	8294446	8298602	2.2925253E-26	6.598174E-23	-1.01208	-0.8404736
AT4G14630	germin-like protein 9(GLP9)	4	8392841	8393813	3.656104E-5	0.005574953	-0.625884	-0.4125519
AT4G15230	pleiotropic drug resistance 2(ABCG30)	4	8680182	8686880	3.9168592E-7	9.297493E-5	0.925195	0.52906936
AT4G16590	cellulose synthase-like A01(CSLA01)	4	9345150	9349221	4.8818124E-6	9.6071564E-4	-1.99661	-0.37627855
AT4G17030	expansin-like B1(EXLB1)	4	9581586	9583290	2.0299543E-5	0.003362568	-0.591865	-0.41280356
AT4G19690	iron-regulated transporter 1(IRT1)	4	10707426	10709015	1.1280175E-4	0.014926784	-4.76176	-0.19535172
AT4G19810	Glycosyl hydrolase family protein with chitinase insertion domain-containing protein(ChiC)	4	10763934	10765753	1.7392058E-5	0.0029445011	0.615432	0.42109054
AT4G21650	Subtilase family protein(AT4G21650)	4	11501198	11504678	3.101647E-7	7.4391064E-5	-0.48814	-0.40521765
AT4G21960	Peroxidase superfamily protein(PRXR1)	4	11646174	11648462	2.0801097E-4	0.024386406	-0.274273	-0.24424425
AT4G22880	leucoanthocyanidin dioxygenase(LDOX)	4	12004768	12006209	1.3318044E-9	4.5095288E-7	-1.50876	-0.63008064
AT4G23600	Tyrosine transaminase family protein(CORI3)	4	12310619	12313212	5.3003805E-6	0.0010255568	-0.576793	-0.42371374
AT4G24890	purple acid phosphatase 24(PAP24)	4	12811479	12814449	7.622713E-8	2.0894402E-5	2.12991	0.47641137
AT4G28040	nodulin MtN21 /EamA-like transporter family protein(UMAMIT33)	4	13940346	13942436	2.5957384E-6	5.336328E-4	1.02542	0.49556443
AT4G28940	Phosphorylase superfamily protein(AT4G28940)	4	14274341	14277095	1.34636006E-14	8.157879E-12	1.36874	0.8009361
AT4G29270	HAD superfamily, subfamily IIIB acid phosphatase(AT4G29270)	4	14423662	14424882	3.6021543E-8	1.0239457E-5	0.90902	0.5640164
AT4G29740	cytokinin oxidase 4(CKX4)	4	14566265	14569332	7.76403E-18	8.512704E-15	2.68255	0.8655351
AT4G30140	GDSL-like Lipase/Acylhydrolase superfamily protein(CDEF1)	4	14738387	14740676	1.3288137E-4	0.016698148	-0.797099	-0.40237182
AT4G30270	xyloglucan endotransglucosylase/hydrolase 24(XTH24)	4	14819192	14820592	4.226567E-5	0.006278497	0.494969	0.37252194
AT4G31940	cytochrome P450, family 82, subfamily C, polypeptide 4(CYP82C4)	4	15451988	15454160	1.0711469E-4	0.01425616	-6.58548	-0.12866543
AT4G33030	sulfoquinovosyldiacylglycerol 1(SQD1)	4	15935416	15937807	3.7303916E-9	1.1836969E-6	0.724519	0.5407954
AT4G34138	UDP-glucosyl transferase 73B1(UGT73B1)	4	16348106	16349982	9.9908226E-5	0.013531688	0.743984	0.408431
AT4G35750	SEC14 cytosolic factor family protein / phosphoglyceride transfer family protein(AT4G35750)	4	16940507	16941862	2.2087887E-7	5.4685333E-5	0.526451	0.42726985
AT4G35770	Rhodanese/Cell cycle control phosphatase superfamily protein(SEN1)	4	16944941	16946192	1.1638418E-6	2.528062E-4	0.616134	0.452663
AT4G36670	Major facilitator superfamily protein(PMT6)	4	17287499	17289590	1.5065675E-8	4.505028E-6	1.22249	0.5966443
AT4G37390	Auxin-responsive GH3 family protein(BRU6)	4	17579657	17582022	1.3486494E-32	6.2105306E-29	-2.83782	-1.256438
AT4G37409	uncharacterized protein(AT4G37409)	4	17590769	17592911	5.216102E-6	0.001017803	0.428551	0.35742667
AT4G37410	cytochrome P450, family 81, subfamily F, polypeptide 4(CYP81F4)	4	17590772	17592920	4.2819233E-6	8.5731555E-4	0.42515	0.35656798
AT4G39210	Glucose-1-phosphate adenylyltransferase family protein(APL3)	4	18259609	18263417	1.4365041E-4	0.017500268	-0.607937	-0.38596642
AT4G39800	myo-inositol-1-phosphate synthase 1(MIPS1)	4	18469348	18471967	7.34572E-5	0.0104404455	-0.345214	-0.29493508
AT5G01220	sulfoquinovosyldiacylglycerol 2(SQD2)	5	86585	89986	1.8787166E-17	1.8807586E-14	0.878111	0.7081188
AT5G03545	expressed in response to phosphate starvation protein(AT5G03545)	5	894706	895400	8.574054E-27	2.8202513E-23	1.26702	0.96397626
AT5G05160	Leucine-rich repeat protein kinase family protein(RUL1)	5	1527975	1530062	2.1934738E-6	4.5913394E-4	1.05849	0.49844316
AT5G13170	senescence-associated gene 29(SAG29)	5	4181042	4183306	4.6865864E-7	1.0899864E-4	-0.817481	-0.5134512
AT5G13320	Auxin-responsive GH3 family protein(PBS3)	5	4267510	4271051	3.691994E-6	7.522846E-4	-0.98366	-0.4877378
AT5G13930	Chalcone and stilbene synthase family protein(TT4)	5	4488688	4490264	2.9897965E-5	0.004715073	-0.505551	-0.38010463
AT5G14650	Pectin lyase-like superfamily protein(AT5G14650)	5	4724450	4726513	3.994612E-21	6.131729E-18	3.13297	0.95903534
AT5G16970	alkenal reductase(AER)	5	5576168	5578075	1.5464258E-4	0.01870912	0.530999	0.36807024
AT5G17220	glutathione S-transferase phi 12(GSTF12)	5	5658460	5659386	1.2544896E-4	0.015940145	-0.959871	-0.39812177
AT5G17340	Putative membrane lipoprotein(AT5G17340)	5	5715624	5716268	9.316393E-7	2.0625956E-4	2.88388	0.349592
AT5G19120	Eukaryotic aspartyl protease family protein(AT5G19120)	5	6414488	6415907	5.1738276E-8	1.4527729E-5	0.664687	0.49792847
AT5G19230	Glycoprotein membrane precursor GPI-anchored(AT5G19230)	5	6467527	6468484	1.0202894E-5	0.0018353253	1.11722	0.45800194
AT5G19470	nudix hydrolase homolog 24(NUDT24)	5	6566303	6568806	1.4094213E-15	1.0817308E-12	-2.2931	-0.8081567
AT5G20150	SPX domain-containing protein 1(SPX1)	5	6802372	6803625	3.725847E-9	1.1836969E-6	0.641828	0.5068124
AT5G20250	Raffinose synthase family protein(DIN10)	5	6833659	6836782	2.0401206E-4	0.024089115	0.41111	0.32230747
AT5G23820	MD-2-related lipid recognition domain-containing protein(AT5G23820)	5	8031268	8033020	1.4202204E-4	0.017393922	0.532201	0.36965403
AT5G24470	two-component response regulator-like protein(PRR5)	5	8355951	8358873	6.674999E-5	0.009605741	0.76969	0.41895065
AT5G24490	30S ribosomal protein(AT5G24490)	5	8365601	8367460	3.1756796E-4	0.034582894	0.336529	0.2812769
AT5G25610	BURP domain-containing protein(RD22)	5	8914233	8916800	2.064901E-11	8.970631E-9	-0.548383	-0.47661003
AT5G25980	glucoside glucohydrolase 2(TGG2)	5	9072727	9075690	1.1665823E-4	0.015175456	-0.344183	-0.29182157
AT5G26260	TRAF-like family protein(AT5G26260)	5	9200463	9202400	1.6854361E-12	8.256844E-10	0.815401	0.6272275
AT5G26280	TRAF-like family protein(AT5G26280)	5	9208711	9210572	2.7664256E-4	0.030499129	0.442592	0.332026
AT5G26920	Cam-binding protein 60-like G(CBP60G)	5	9475682	9478751	1.8995524E-5	0.003192496	-0.792364	-0.44699776
AT5G35935	pseudo(AT5G35935)	5	14083388	14089891	3.752872E-9	1.1836969E-6	-2.78365	-0.47237846
AT5G36140	cytochrome P450, family 716, subfamily A, polypeptide 2(CYP716A2)	5	14212212	14213259	1.2965146E-8	3.9803E-6	1.691	0.5689368
AT5G38020	S-adenosyl-L-methionine-dependent methyltransferases superfamily protein(AT5G38020)	5	15165652	15167729	2.8032257E-5	0.00452108	0.516665	0.38498646
AT5G38910	RmlC-like cupins superfamily protein(AT5G38910)	5	15578811	15579584	1.391313E-29	5.3391634E-26	-2.96727	-1.180289
AT5G42530	uncharacterized protein(AT5G42530)	5	17004738	17005393	2.0955317E-6	4.4265704E-4	-0.428549	-0.36210352
AT5G42580	cytochrome P450, family 705, subfamily A, polypeptide 12(CYP705A12)	5	17023646	17025229	9.123546E-16	7.243781E-13	1.88354	0.84675014
AT5G42590	cytochrome P450, family 71, subfamily A, polypeptide 16(CYP71A16)	5	17031111	17033726	4.0232175E-7	9.452508E-5	1.37109	0.5186262
AT5G42600	marneral synthase(MRN1)	5	17053517	17058245	1.4764593E-7	3.8197166E-5	1.6863	0.51184267
AT5G42800	dihydroflavonol 4-reductase(DFR)	5	17164141	17165918	5.1194163E-15	3.4668986E-12	-1.51555	-0.82206976
AT5G44572	uncharacterized protein(AT5G44572)	5	17968152	17969563	8.686191E-5	0.012121185	1.21273	0.38527313
AT5G45070	phloem protein 2-A8(PP2-A8)	5	18187630	18189431	2.1963271E-4	0.025412278	-1.19662	-0.35547787
AT5G47980	HXXXD-type acyl-transferase family protein(AT5G47980)	5	19428888	19430476	1.8192135E-15	1.308981E-12	1.92311	0.8363377
AT5G47990	cytochrome P450, family 705, subfamily A, polypeptide 5(CYP705A5)	5	19434827	19436689	4.1310834E-34	2.377955E-30	1.37955	1.0703806
AT5G48000	cytochrome P450, family 708, subfamily A, polypeptide 2(CYP708A2)	5	19444138	19447850	1.8958794E-25	4.3652624E-22	1.27837	0.9555685
AT5G48010	thalianol synthase 1(THAS1)	5	19456960	19461689	0.0	9.8E-45	1.50883	1.2207477
AT5G49360	beta-xylosidase 1(BXL1)	5	20011879	20016742	1.0692472E-4	0.01425616	0.389847	0.3175352
AT5G49770	Leucine-rich repeat protein kinase family protein(AT5G49770)	5	20222669	20227267	1.1541655E-4	0.015175456	-2.34556	-0.25275776
AT5G50950	FUMARASE 2(FUM2)	5	20729612	20733926	1.5519833E-4	0.01870912	-0.342169	-0.2889987
AT5G52310	low-temperature-responsive protein 78 (LTI78) / desiccation-responsive protein 29A (RD29A)(LTI78)	5	21240849	21243613	3.9980453E-4	0.042421654	-0.520543	-0.3501999
AT5G52390	PAR1 protein(AT5G52390)	5	21263936	21265264	2.7684335E-4	0.030499129	-1.6403	-0.2929844
AT5G54060	UDP-glucose:flavonoid 3-o-glucosyltransferase(UF3GT)	5	21936879	21938369	1.3743398E-5	0.0023615055	-1.24881	-0.43666944
AT5G54610	ankyrin(ANK)	5	22184779	22186525	2.1335455E-4	0.024810547	-0.635096	-0.38213995
AT5G56870	beta-galactosidase 4(BGAL4)	5	23004196	23008649	2.2036585E-10	8.599871E-8	0.775855	0.5807507
AT5G59320	lipid transfer protein 3(LTP3)	5	23928971	23929745	4.6790057E-21	6.7333817E-18	-1.18577	-0.87396663
AT5G59670	Leucine-rich repeat protein kinase family protein(AT5G59670)	5	24041494	24045652	1.1603646E-5	0.0020240452	-1.05425	-0.45781523
AT5G64100	Peroxidase superfamily protein(AT5G64100)	5	25650641	25652123	8.1208884E-5	0.01140143	-0.55559	-0.3839214
AT5G64120	Peroxidase superfamily protein(AT5G64120)	5	25659306	25661002	6.15E-43	7.079855E-39	1.41553	1.1423225
AT5G66690	UDP-Glycosyltransferase superfamily protein(UGT72E2)	5	26625080	26626793	2.3323429E-7	5.7129997E-5	0.603579	0.46205512

## Sheet: Table S4 
Supplementary Table S4. Genes that exhibit significantly different expression in swp73b Arabidopsis mutant comparing to wt (FDR< 0.05)							Bold FC>1.5					Upregulated FC>1.5			downregulated FC<1.5
							red upregulated	green downregulated
Gene ID	Name	Chr	Start	End	P-value	FDR	Log2 Fold Change	Shrunk Log2 Fold Change				AT1G58430			AT2G42770
AT1G01060	Homeodomain-like superfamily protein(LHY)	1	33379	37871	7.8849e-09	2.97946e-07	0.965485	0.875353				AT1G57750			AT3G15020
AT1G01090	pyruvate dehydrogenase E1 alpha(PDH-E1 ALPHA)	1	47485	49286	0.00290244	0.0252421	0.392555	0.368971				AT1G69120			AT4G15802
AT1G01110	IQ-domain 18(IQD18)	1	52239	54692	0.00482157	0.0374198	1.02807	0.69085				AT3G01345			AT4G37925
AT1G01140	CBL-interacting protein kinase 9(CIPK9)	1	64166	67625	1.36984e-06	3.27829e-05	-0.895699	-0.795077				AT5G22430			AT1G77940
AT1G01190	cytochrome P450, family 78, subfamily A, polypeptide 8(CYP78A8)	1	83045	84864	1.81061e-14	1.51895e-12	-2.19625	-1.69009				AT5G15800			AT1G65010
AT1G01240	uncharacterized protein(AT1G01240)	1	99894	101834	1.55315e-05	0.000291301	-0.738936	-0.667155				AT5G25390			AT5G51890
AT1G01250	Integrase-type DNA-binding superfamily protein(AT1G01250)	1	104491	105330	0.00106092	0.0110455	-1.09855	-0.777009				AT2G05518			AT3G15850
AT1G01470	Late embryogenesis abundant protein(LEA14)	1	172146	172948	0.000955263	0.0101502	0.398276	0.378064				AT4G04410			AT2G30590
AT1G01580	ferric reduction oxidase 2(FRO2)	1	209395	213041	0.00218543	0.0199391	1.04672	0.733037				AT1G26250			AT1G04680
AT1G01600	cytochrome P450, family 86, subfamily A, polypeptide 4(CYP86A4)	1	218994	221286	5.39577e-09	2.13243e-07	-1.94974	-1.38515				AT5G44620			AT5G11550
AT1G01620	plasma membrane intrinsic protein 1C(PIP1C)	1	225665	227302	7.00902e-06	0.000142001	-0.433524	-0.419172				AT5G39150			AT2G29980
AT1G01630	Sec14p-like phosphatidylinositol transfer family protein(AT1G01630)	1	229013	230917	0.00285462	0.0249102	0.548999	0.488175				AT3G02310			AT4G14440
AT1G01690	putative recombination initiation defects 3(PRD3)	1	249141	252462	0.000143485	0.00206203	1.34832	0.923399				AT1G62940			AT2G36570
AT1G01720	NAC (No Apical Meristem) domain transcriptional regulator superfamily protein(ATAF1)	1	268330	269819	0.000118253	0.00173812	-0.546657	-0.508906				AT5G59510			AT2G37362
AT1G01750	actin depolymerizing factor 11(ADF11)	1	275366	276310	0.00564589	0.0423634	1.12691	0.700454				AT2G23590			AT4G01950
AT1G01790	K+ efflux antiporter 1(KEA1)	1	284610	291094	2.70742e-12	1.77726e-10	0.703125	0.677906				AT3G28840			AT5G11110
AT1G01830	ARM repeat superfamily protein(AT1G01830)	1	298535	302315	0.00578381	0.0431197	-0.516496	-0.457533				AT2G29370			AT1G62780
AT1G01900	subtilase family protein(SBTI1.1)	1	310316	313130	0.000960819	0.0101952	0.791191	0.653359				AT4G19430			AT3G45090
AT1G01920	SET domain-containing protein(AT1G01920)	1	316128	319650	0.00106577	0.0110812	0.932925	0.718488				AT3G11980			AT3G51150
AT1G02120	GRAM domain family protein(VAD1)	1	395761	399897	0.00569455	0.0426458	-0.441696	-0.4038				AT5G08070			AT3G18130
AT1G02205	Fatty acid hydroxylase superfamily(CER1)	1	418748	422438	1.66647e-10	8.38215e-09	-0.922331	-0.856649				AT5G22555			AT5G48300
AT1G02250	NAC domain containing protein 5(NAC005)	1	437951	439559	0.00207035	0.0190916	5.66489	0.44161				AT2G21890			AT2G34510
AT1G02305	Cysteine proteinases superfamily protein(AT1G02305)	1	455688	458164	5.67512e-06	0.000117687	-0.575983	-0.543765				AT2G35310			AT5G09590
AT1G02335	germin-like protein subfamily 2 member 2 precursor(GL22)	1	463855	464924	0.000590441	0.00684664	0.975354	0.752755				AT5G07230			AT1G62750
AT1G02360	Chitinase family protein(AT1G02360)	1	471990	473160	9.66737e-05	0.00146352	-1.02359	-0.816653				AT2G29220			AT4G37410
AT1G02390	glycerol-3-phosphate acyltransferase 2(GPAT2)	1	480852	483292	2.16268e-06	5.00063e-05	-1.59621	-1.12689				AT5G52160			AT4G00810
AT1G02520	P-glycoprotein 11(ABCB11)	1	523651	528745	6.09936e-12	3.83073e-10	-1.32727	-1.16744				AT3G52780			AT4G18440
AT1G02730	cellulose synthase-like D5(CSLD5)	1	594573	598657	8.89706e-12	5.45514e-10	0.975537	0.907359				AT2G28210			AT1G54220
AT1G02770	uncharacterized protein(AT1G02770)	1	604873	606693	0.00181214	0.0172514	2.14676	0.788753				AT5G13380			AT2G36070
AT1G02820	Late embryogenesis abundant 3 (LEA3) family protein(LEA3)	1	623765	624475	7.83595e-05	0.00122076	0.855048	0.729368				AT5G38910			AT5G60450
AT1G02850	beta glucosidase 11(BGLU11)	1	630505	633259	7.62172e-13	5.38339e-11	-1.22797	-1.10838				AT1G69500			AT5G16715
AT1G02920	glutathione S-transferase 7(GSTF7)	1	658657	659771	2.41635e-09	1.01539e-07	-0.666957	-0.637655				AT5G39110			AT3G02230
AT1G02950	glutathione S-transferase F4(GSTF4)	1	665152	666452	0.00199116	0.0185008	1.1051	0.752006				AT5G01490			AT5G38420
AT1G03080	kinase interacting (KIP1-like) family protein(NET1D)	1	731611	738056	0.00486316	0.0376255	-0.391555	-0.365564				AT3G01080			AT5G51820
AT1G03130	photosystem I subunit D-2(PSAD-2)	1	753307	754198	3.80226e-05	0.000647778	-0.372766	-0.361864				AT4G17030			AT4G37409
AT1G03220	Eukaryotic aspartyl protease family protein(AT1G03220)	1	787122	788651	1.58534e-09	6.88599e-08	-0.796881	-0.74885				AT1G66020			AT5G55620
AT1G03290	ELKS/Rab6-interacting/CAST family protein(AT1G03290)	1	807361	810868	2.08282e-05	0.000377835	-0.66384	-0.609294				AT2G20870			AT2G07715
AT1G03370	C2 calcium/lipid-binding and GRAM domain containing protein(AT1G03370)	1	830627	835361	0.000370085	0.00458425	-0.634834	-0.568381				AT5G44420			AT5G49160
AT1G03380	autophagy 18 G-like protein(ATG18G)	1	835785	840940	0.00338181	0.0283501	-0.364263	-0.344677				AT4G14630			AT3G63200
AT1G03400	2-oxoglutarate (2OG) and Fe(II)-dependent oxygenase superfamily protein(AT1G03400)	1	842747	844190	6.01116e-06	0.000123727	-0.89071	-0.779647				AT2G24720			AT3G07460
AT1G03440	Leucine-rich repeat (LRR) family protein(AT1G03440)	1	852366	854032	0.000101262	0.00151913	-0.853498	-0.724903				AT5G43370			AT3G16370
AT1G03610	plant/protein (DUF789)(AT1G03610)	1	900887	903003	0.000448915	0.00540517	-0.648462	-0.576116				AT5G45080			AT2G26660
AT1G03820	E6-like protein(AT1G03820)	1	959869	960728	1.07848e-14	9.31663e-13	1.53249	1.33936				AT5G19890			AT4G37100
AT1G03850	Glutaredoxin family protein(GRXS13)	1	976097	977761	0.00198665	0.0184811	-0.784805	-0.634519				AT1G75940			AT2G25490
AT1G03870	FASCICLIN-like arabinoogalactan 9(FLA9)	1	982506	983540	4.15384e-09	1.67582e-07	1.04846	0.938699				AT2G18550			AT5G55730
AT1G03940	HXXXD-type acyl-transferase family protein(AT1G03940)	1	1009542	1011056	0.00356829	0.0296037	0.831605	0.639853				AT5G39120			AT5G63940
AT1G03990	Long-chain fatty alcohol dehydrogenase family protein(AT1G03990)	1	1024847	1027616	0.0045711	0.0358862	1.88773	0.722819				AT4G33790			AT2G37360
AT1G04220	3-ketoacyl-CoA synthase 2(KCS2)	1	1119699	1122526	0.0021146	0.0194225	-0.830949	-0.654809				AT5G22460			AT1G57770
AT1G04250	AUX/IAA transcriptional regulator family protein(AXR3)	1	1136258	1138613	3.62677e-09	1.47599e-07	0.878684	0.812434				AT3G03480			AT3G16450
AT1G04270	cytosolic ribosomal protein S15(RPS15)	1	1141604	1143053	0.00380415	0.0310942	0.324965	0.310562				AT4G00870			AT1G65840
AT1G04410	Lactate/malate dehydrogenase family protein(c-NAD-MDH1)	1	1189078	1191412	0.00696685	0.049707	0.231882	0.22575				AT4G37060			AT2G35120
AT1G04440	casein kinase like 13(CKL13)	1	1202255	1205803	0.0007079	0.00794695	-0.436549	-0.4114				AT4G08780			AT3G13470
AT1G04470	hypothetical protein (DUF810)(AT1G04470)	1	1211049	1214662	0.00487332	0.0376601	5.39671	0.367122				AT2G41850			AT5G03740
AT1G04520	plasmodesmata-located protein 2(PDLP2)	1	1231578	1234032	0.00571741	0.0427894	0.849182	0.630338				AT2G35070			AT3G04340
AT1G04620	coenzyme F420 hydrogenase family / dehydrogenase, beta subunit family(HCAR)	1	1282741	1286584	0.00240104	0.021576	0.878812	0.671941				AT1G58320			AT3G08030
AT1G04650	holliday junction resolvase(AT1G04650)	1	1294893	1299002	0.000108338	0.00161278	1.36933	0.938899				AT4G14368			AT2G21860
AT1G04680	Pectin lyase-like superfamily protein(AT1G04680)	1	1303529	1307884	0.000267146	0.00348564	0.582353	0.532415				AT2G33815			AT3G01670
AT1G04780	Ankyrin repeat family protein(AT1G04780)	1	1340669	1343584	0.00327859	0.0275943	-0.428695	-0.39761				AT2G33810			AT2G21790
AT1G04810	26S proteasome regulatory complex, non-ATPase subcomplex, Rpn2/Psmd1 subunit(AT1G04810)	1	1350180	1355442	0.00688225	0.0492394	0.37025	0.346333				AT4G16740			AT4G06744
AT1G04880	HMG (high mobility group) box protein with ARID/BRIGHT DNA-binding domain-containing protein(AT1G04880)	1	1375961	1379185	0.00410678	0.033022	3.83461	0.597147				AT2G31945			AT2G28810
AT1G04970	lipid-binding serum glycoprotein family protein(AT1G04970)	1	1411170	1413627	0.000954436	0.0101502	-0.564123	-0.509492				AT2G03360			AT5G17050
AT1G05170	Galactosyltransferase family protein(AT1G05170)	1	1491111	1494248	2.14086e-05	0.000386252	-0.976192	-0.817491				AT1G23935			AT1G55960
AT1G05190	Ribosomal protein L6 family(emb2394)	1	1502344	1503830	0.000138706	0.00200202	0.381441	0.367882				AT1G67000			AT1G53310
AT1G05260	Peroxidase superfamily protein(RCI3)	1	1529767	1531439	0.000298145	0.00381935	0.859464	0.711764				AT4G04990			AT5G07030
AT1G05320	myosin heavy chain, embryonic smooth protein(AT1G05320)	1	1553603	1557733	1.39077e-05	0.000265124	-0.812822	-0.720167				AT4G11655			AT3G13360
AT1G05340	cysteine-rich TM module stress tolerance protein(AT1G05340)	1	1558844	1559903	3.10802e-08	1.06369e-06	-1.23953	-1.04667				AT4G37390			AT5G08570
AT1G05490	chromatin remodeling 31(chr31)	1	1618602	1623452	0.000296869	0.0038072	1.82723	0.947096				AT5G09540			AT1G07570
AT1G05630	Endonuclease/exonuclease/phosphatase family protein(5PTASE13)	1	1682318	1687363	0.00606546	0.0447599	-0.699226	-0.564388				AT2G42170			AT4G12730
AT1G05710	basic helix-loop-helix (bHLH) DNA-binding superfamily protein(AT1G05710)	1	1714950	1717276	2.54464e-05	0.000452428	1.20259	0.925483				AT4G24540			AT1G29660
AT1G05880	RING/U-box superfamily protein(ARI12)	1	1775643	1778553	0.00563831	0.0423247	-2.25974	-0.661845				AT5G20240			AT1G77670
AT1G05890	RING/U-box superfamily protein(ARI5)	1	1779256	1784529	0.00287158	0.0250299	-0.424494	-0.39503				AT1G20990			AT3G63190
AT1G05910	cell division cycle protein 48-related / CDC48-like protein(AT1G05910)	1	1790224	1796647	0.00120023	0.0122436	0.563284	0.506929				AT1G54020			AT5G62700
AT1G05950	uncharacterized protein(AT1G05950)	1	1804401	1807471	0.00617403	0.0453165	1.17984	0.702272				AT3G61390			AT4G18780
AT1G06080	delta 9 desaturase 1(ADS1)	1	1843568	1846302	2.07006e-05	0.000376106	1.04644	0.856518				AT4G16745			AT1G78580
AT1G06110	SKP1/ASK-interacting protein 16(SKIP16)	1	1853077	1855031	3.34125e-06	7.318e-05	-0.8296	-0.742614				AT5G33365			AT2G27030
AT1G06180	myb domain protein 13(MYB13)	1	1889408	1891158	1.49135e-05	0.000281755	-1.68089	-1.08318				AT5G28080			AT5G15950
AT1G06190	Rho termination factor(RHON1)	1	1892273	1894148	0.00500637	0.0384462	0.43714	0.401328				AT5G14170			AT3G05020
AT1G06360	Fatty acid desaturase family protein(AT1G06360)	1	1938963	1940459	3.8608e-09	1.56302e-07	1.34639	1.12979				AT1G14550			AT1G29310
AT1G06460	alpha-crystallin domain 32.1(ACD32.1)	1	1967087	1969561	1.11548e-07	3.41071e-06	-0.672782	-0.635217				AT3G45130			AT2G31060
AT1G06490	glucan synthase-like 7(CalS7)	1	1978762	1989409	9.08724e-05	0.00139294	1.13791	0.868308				AT5G59320			AT5G39320
AT1G06570	4-hydroxyphenylpyruvate dioxygenase(PDS1)	1	2011885	2013545	5.74674e-10	2.66552e-08	-0.820183	-0.770541				AT5G01075			AT1G06950
AT1G06690	NAD(P)-linked oxidoreductase superfamily protein(AT1G06690)	1	2049602	2052154	0.00506225	0.0387856	0.429573	0.395423				AT1G62510			AT5G22090
AT1G06760	winged-helix DNA-binding transcription factor family protein(AT1G06760)	1	2076504	2077698	2.00425e-07	5.80733e-06	-0.514112	-0.496261				AT1G22490			AT2G22500
AT1G06830	Glutaredoxin family protein(AT1G06830)	1	2097151	2097655	1.34868e-06	3.23099e-05	2.95985	1.2859				AT1G53160			AT3G62030
AT1G06950	translocon at the inner envelope membrane of chloroplasts 110(TIC110)	1	2130142	2135665	2.84672e-08	9.80031e-07	0.625735	0.597786				AT5G44430			AT1G33410
AT1G07040	plant/protein(AT1G07040)	1	2160938	2163308	1.25223e-14	1.05432e-12	-1.58281	-1.37068				AT5G12340			AT5G13000
AT1G07080	Thioredoxin superfamily protein(AT1G07080)	1	2169982	2172194	0.00247925	0.0221759	-0.538941	-0.48261				AT1G30220			AT3G14940
AT1G07110	fructose-2,6-bisphosphatase(F2KP)	1	2178104	2184148	3.17214e-05	0.000548469	0.454389	0.43529				AT2G47190			AT5G56950
AT1G07180	alternative NAD(P)H dehydrogenase 1(NDA1)	1	2204320	2206934	5.50312e-07	1.4499e-05	0.656578	0.617551				AT1G52690			AT5G56530
AT1G07260	UDP-glucosyl transferase 71C3(UGT71C3)	1	2227594	2229319	0.00184765	0.0175176	0.941724	0.704824				AT2G18050			AT4G23290
AT1G07320	ribosomal protein L4(RPL4)	1	2249133	2250529	0.000818598	0.00894759	0.341392	0.328803				AT1G09500			AT1G70280
AT1G07330	dentin sialophosphoprotein(AT1G07330)	1	2251131	2253585	0.0025236	0.022486	4.98531	0.693849				AT3G30720			AT1G60590
AT1G07390	receptor like protein 1(RLP1)	1	2269893	2274820	0.000892585	0.00960012	1.03345	0.762206				AT2G29470			AT3G45010
AT1G07430	highly ABA-induced PP2C protein 2(HAI2)	1	2280835	2282828	0.000135601	0.0019633	-1.07514	-0.832247				AT4G15380			AT5G65460
AT1G07440	NAD(P)-binding Rossmann-fold superfamily protein(AT1G07440)	1	2286149	2287730	1.0222e-20	1.61591e-18	-1.83755	-1.60883				AT5G44260			AT2G41720
AT1G07570	Protein kinase superfamily protein(APK1A)	1	2331170	2333738	0.00355749	0.0295246	0.617615	0.530103				AT1G55790			AT1G13730
AT1G07640	Dof-type zinc finger DNA-binding family protein(OBP2)	1	2354354	2356227	4.94406e-07	1.31303e-05	0.869793	0.783555				AT3G22560			AT5G43330
AT1G07650	Leucine-rich repeat transmembrane protein kinase(AT1G07650)	1	2359549	2366561	0.000904536	0.00969986	-0.573536	-0.516761				AT3G22740			AT1G74210
AT1G07720	3-ketoacyl-CoA synthase 3(KCS3)	1	2390655	2392453	1.77082e-25	4.03034e-23	-1.6366	-1.50083				AT1G14250			AT5G14200
AT1G07780	phosphoribosylanthranilate isomerase 1(PAI1)	1	2410056	2412677	0.00398992	0.0322833	1.15732	0.726908				AT4G17695			AT5G66470
AT1G07880	Protein kinase superfamily protein(ATMPK13)	1	2434030	2435763	2.71861e-05	0.000480053	1.74704	1.06867				AT2G22800			AT3G22190
AT1G07890	ascorbate peroxidase 1(APX1)	1	2437330	2439665	4.64097e-10	2.19201e-08	-0.547735	-0.532595				AT5G59310			AT2G34710
AT1G07990	SIT4 phosphatase-associated family protein(AT1G07990)	1	2477157	2483138	0.00421298	0.0336546	-0.395919	-0.369874				AT1G08465			AT1G62380
AT1G08060	ATP-dependent helicase family protein(MOM)	1	2501742	2511084	0.00151104	0.0148221	-0.481156	-0.443605				AT1G11080			AT4G19810
AT1G08160	Late embryogenesis abundant (LEA) hydroxyproline-rich glycoprotein family(AT1G08160)	1	2559487	2560403	0.00133311	0.0133184	1.05926	0.756413				AT2G37900			AT2G36880
AT1G08230	Transmembrane amino acid transporter family protein(AT1G08230)	1	2583654	2586744	0.00023628	0.00313216	-1.06959	-0.815684				AT1G49570			AT1G18710
AT1G08340	Rho GTPase activating protein with PAK-box/P21-Rho-binding domain-containing protein(AT1G08340)	1	2631068	2632871	0.00609831	0.0449229	1.1788	0.703162				AT2G04032			AT1G07180
AT1G08380	photosystem I subunit O(PSAO)	1	2640813	2641828	0.00399696	0.032317	-0.233661	-0.228131				AT1G52855			AT5G17300
AT1G08430	aluminum-activated malate transporter 1(ALMT1)	1	2658716	2661029	0.00560224	0.0421174	-0.69614	-0.565013				AT5G43840			AT1G51800
AT1G08465	Plant-specific transcription factor YABBY family protein(YAB2)	1	2675813	2679781	9.62603e-13	6.72798e-11	-2.93801	-1.83703				AT4G15100			AT2G38970
AT1G08550	non-photochemical quenching 1(NPQ1)	1	2706924	2709531	0.00609914	0.0449229	-0.415548	-0.383189				AT5G49770			AT2G06850
AT1G08560	syntaxin of plants 111(SYP111)	1	2709632	2710912	0.00264491	0.0234053	0.668959	0.565936				AT1G26390			AT1G28670
AT1G08730	Myosin family protein with Dil domain-containing protein(XIC)	1	2779963	2788447	0.0061279	0.0450775	1.87401	0.693881				AT4G10310			AT1G66730
AT1G08800	myosin-binding protein (Protein of unknown function, DUF593)(AT1G08800)	1	2813061	2818008	0.000184667	0.00256196	-0.624689	-0.566523				AT3G28007			AT1G63640
AT1G08900	Major facilitator superfamily protein(AT1G08900)	1	2852454	2855779	0.000241151	0.0031911	-0.830327	-0.698839				AT1G20160			AT1G08560
AT1G08920	ERD (early response to dehydration) six-like 1(ESL1)	1	2867259	2870656	0.00181019	0.0172399	-0.438324	-0.40866				AT3G28500			AT3G53560
AT1G08980	amidase 1(AMI1)	1	2884411	2886620	0.00019467	0.00266887	-0.615833	-0.559591				AT1G67980			AT3G44750
AT1G09130	ATP-dependent caseinolytic (Clp) protease/crotonase family protein(AT1G09130)	1	2939570	2942288	2.3373e-06	5.34062e-05	-0.54489	-0.519442				AT1G68450			AT3G61150
AT1G09160	Protein phosphatase 2C family protein(AT1G09160)	1	2952771	2955689	0.00440828	0.0348909	0.564811	0.493418				AT5G03210			AT4G24930
AT1G09210	calreticulin 1b(CRT1b)	1	2972842	2976750	0.000919798	0.00983177	0.364379	0.348867				AT2G41190			AT2G23600
AT1G09230	RNA-binding (RRM/RBD/RNP motifs) family protein(AT1G09230)	1	2979520	2982624	0.00168219	0.016227	-0.745839	-0.617742				AT5G49780			AT3G01680
AT1G09240	nicotianamine synthase 3(NAS3)	1	2984881	2986130	0.000350461	0.00437145	-0.703327	-0.615644				AT3G15310			AT4G36180
AT1G09340	chloroplast RNA binding protein(CRB)	1	3015328	3018234	1.08923e-10	5.59987e-09	0.538359	0.524924				AT1G21550			AT3G43810
AT1G09350	galactinol synthase 3(GolS3)	1	3019819	3021441	9.93056e-16	9.61526e-14	3.68259	2.16818				AT4G01430			AT2G05440
AT1G09420	glucose-6-phosphate dehydrogenase 4(G6PD4)	1	3038462	3041873	3.32257e-05	0.000571925	1.01663	0.832914				AT5G55720			AT2G22330
AT1G09430	ATP-citrate lyase A-3(ACLA-3)	1	3041996	3045402	0.000413263	0.00503059	-0.495309	-0.461881				AT1G32350			AT1G63470
AT1G09460	Carbohydrate-binding X8 domain superfamily protein(AT1G09460)	1	3053901	3055360	0.00227607	0.0205981	1.52698	0.793804				AT2G33380			AT5G20720
AT1G09470	myosin heavy chain, cardiac protein(AT1G09470)	1	3055231	3057443	0.00691654	0.0494391	1.15804	0.691922				AT4G24000			AT4G24240
AT1G09480	NAD(P)-binding Rossmann-fold superfamily protein(AT1G09480)	1	3057975	3060661	0.000318942	0.00402585	1.48935	0.916514				AT5G15130			AT1G73010
AT1G09490	NAD(P)-binding Rossmann-fold superfamily protein(AT1G09490)	1	3064124	3065937	0.000225152	0.00300773	-0.686961	-0.609222				AT2G43590			AT4G11130
AT1G09500	NAD(P)-binding Rossmann-fold superfamily protein(AT1G09500)	1	3066699	3068598	9.53643e-21	1.52833e-18	-3.15169	-2.24649				AT5G60910			AT2G32530
AT1G09590	Translation protein SH3-like family protein(AT1G09590)	1	3106502	3107772	0.00459625	0.0360349	0.387214	0.362333				AT2G29950			AT1G58080
AT1G09780	Phosphoglycerate mutase, 2,3-bisphosphoglycerate-independent(iPGAM1)	1	3165370	3167869	1.00733e-06	2.49556e-05	0.527956	0.506253				AT1G35320			AT3G09260
AT1G10040	alpha/beta-Hydrolases superfamily protein(AT1G10040)	1	3275891	3278697	0.00487484	0.0376601	-1.35543	-0.732309				AT1G69920			AT1G14710
AT1G10070	branched-chain amino acid transaminase 2(BCAT-2)	1	3288087	3290471	1.19534e-06	2.91167e-05	-1.57694	-1.13727				AT2G39330			AT3G54750
AT1G10370	Glutathione S-transferase family protein(ERD9)	1	3397081	3398358	3.28393e-08	1.11894e-06	0.826543	0.763726				AT5G24230			AT4G28250
AT1G10460	germin-like protein 7(GLP7)	1	3439322	3440320	0.000136721	0.00197705	2.56786	0.987228				AT3G09400			AT5G47990
AT1G10470	response regulator 4(ARR4)	1	3442327	3443957	1.02732e-17	1.24989e-15	1.32292	1.21632				AT1G76240			AT2G24090
AT1G10500	chloroplast-localized ISCA-like protein(CPISCA)	1	3460000	3461485	0.00456878	0.0358801	-0.414008	-0.383917				AT4G15990			AT3G17840
AT1G10550	xyloglucan:xyloglucosyl transferase 33(XTH33)	1	3479153	3480988	0.0019056	0.0179353	2.80238	0.736434				AT5G28510			AT4G39510
AT1G10760	Pyruvate phosphate dikinase, PEP/pyruvate binding domain-containing protein(SEX1)	1	3581034	3590928	3.98959e-08	1.33443e-06	-0.519018	-0.502504				AT1G48000			AT3G61820
AT1G10850	Leucine-rich repeat protein kinase family protein(AT1G10850)	1	3611747	3614613	2.36802e-05	0.000422967	0.804481	0.709971				AT5G18350			AT3G48740
AT1G10890	arginine/glutamate-rich 1 protein(AT1G10890)	1	3627726	3630765	0.00500365	0.0384462	-0.582385	-0.50276				AT5G59990			AT5G15350
AT1G10900	Phosphatidylinositol-4-phosphate 5-kinase family protein(AT1G10900)	1	3632234	3637141	0.000139542	0.00201034	-0.58315	-0.536873				AT3G57680			AT1G36370
AT1G10960	ferredoxin 1(FD1)	1	3664386	3665039	1.99584e-06	4.64257e-05	0.522746	0.50048				AT5G66400			AT4G08685
AT1G11080	serine carboxypeptidase-like 31(scpl31)	1	3694672	3698013	2.30136e-13	1.72513e-11	-2.93151	-1.86983				AT5G40010			AT5G66390
AT1G11260	sugar transporter 1(STP1)	1	3777328	3780337	5.44494e-30	1.68706e-27	-1.38254	-1.3113				AT5G06740			AT5G48490
AT1G11270	F-box and associated interaction domains-containing protein(AT1G11270)	1	3780429	3786990	0.00584566	0.0434554	-1.17207	-0.703826				AT4G21650			AT4G01720
AT1G11410	S-locus lectin protein kinase family protein(AT1G11410)	1	3841286	3844432	7.26308e-05	0.00114504	-0.70451	-0.631282				AT1G52030			AT3G48500
AT1G11545	xyloglucan endotransglucosylase/hydrolase 8(XTH8)	1	3878550	3880361	0.000415559	0.00505148	1.13572	0.823117				AT5G05340			AT1G01790
AT1G11600	cytochrome P450, family 77, subfamily B, polypeptide 1(CYP77B1)	1	3902012	3903782	1.51164e-08	5.47035e-07	1.34037	1.1117				AT5G37300			AT3G43600
AT1G11650	RNA-binding (RRM/RBD/RNP motifs) family protein(RBP45B)	1	3914774	3918176	0.00610418	0.0449458	-0.32028	-0.304972				AT1G74290			AT1G76690
AT1G11670	MATE efflux family protein(AT1G11670)	1	3928162	3931576	8.53318e-06	0.000169482	0.946344	0.811585				AT2G38240			AT5G28300
AT1G11800	endonuclease/exonuclease/phosphatase family protein(AT1G11800)	1	3985225	3987290	0.00138959	0.0137938	-1.51539	-0.830712				AT2G38400			AT4G01310
AT1G11840	glyoxalase/bleomycin resistance protein/dioxygenase superfamily protein(GLX1)	1	3995169	3997907	3.42945e-07	9.38676e-06	0.465324	0.45149				AT1G64360			AT5G17000
AT1G11860	Glycine cleavage T-protein family(AT1G11860)	1	4001113	4003442	2.4191e-05	0.000431428	0.354404	0.345451				AT3G53980			AT4G09730
AT1G11910	aspartic proteinase A1(APA1)	1	4016784	4020983	0.000421764	0.00511799	-0.291024	-0.28391				AT1G63710			AT4G27720
AT1G12030	phosphoenolpyruvate carboxylase, putative (DUF506)(AT1G12030)	1	4064667	4066341	6.53902e-11	3.48518e-09	3.62341	1.80672				AT1G18970			AT4G17090
AT1G12040	leucine-rich repeat/extensin 1(LRX1)	1	4070124	4072567	0.00623558	0.0456961	1.82155	0.698388				AT5G59820			AT5G20150
AT1G12050	fumarylacetoacetase(AT1G12050)	1	4072752	4076207	0.00139516	0.0138415	-0.513946	-0.469278				AT5G06760			AT5G19090
AT1G12090	extensin-like protein(ELP)	1	4089847	4090725	1.58683e-31	5.26781e-29	-1.15856	-1.1181				AT1G70260			AT5G45140
AT1G12130	Flavin-binding monooxygenase family protein(AT1G12130)	1	4118594	4120871	0.0015569	0.0152206	5.74016	0.469759				AT3G01175			AT3G16460
AT1G12200	Flavin-binding monooxygenase family protein(FMO)	1	4137533	4140028	0.000314489	0.0039884	0.53609	0.495735				AT4G11170			AT1G31812
AT1G12280	LRR and NB-ARC domains-containing disease resistance protein(SUMM2)	1	4174875	4177559	0.00196109	0.0183093	-0.638185	-0.551932				AT1G23950			AT4G02210
AT1G12560	expansin A7(EXPA7)	1	4276519	4277899	0.000388118	0.00476696	1.64587	0.922217				AT3G55710			AT5G20140
AT1G12570	Glucose-methanol-choline (GMC) oxidoreductase family protein(AT1G12570)	1	4277993	4280862	4.48833e-06	9.52509e-05	-1.88122	-1.1645				AT4G32280			AT5G56790
AT1G12760	Zinc finger, C3HC4 type (RING finger) family protein(AT1G12760)	1	4348498	4350867	0.00137281	0.0136389	-0.457945	-0.425874				AT1G30190			AT4G20430
AT1G12770	P-loop containing nucleoside triphosphate hydrolases superfamily protein(EMB1586)	1	4351064	4353685	1.18341e-05	0.000228976	0.757411	0.682388				AT4G37030			AT4G28660
AT1G12780	UDP-D-glucose/UDP-D-galactose 4-epimerase 1(UGE1)	1	4355926	4358328	0.000205176	0.00279313	-0.667596	-0.596671				AT3G29410			AT5G11510
AT1G12800	Nucleic acid-binding, OB-fold-like protein(AT1G12800)	1	4361551	4365331	0.000578497	0.00673118	0.348026	0.335407				AT4G00940			AT1G64200
AT1G12900	glyceraldehyde 3-phosphate dehydrogenase A subunit 2(GAPA-2)	1	4392450	4394400	8.9669e-08	2.78946e-06	0.432824	0.422635				AT1G74080			AT3G50780
AT1G12950	root hair specific 2(RSH2)	1	4419770	4422638	0.00139756	0.0138552	1.20604	0.792416				AT1G19020			AT5G40660
AT1G13245	ROTUNDIFOLIA like 17(RTFL17)	1	4525486	4526064	3.62135e-08	1.21961e-06	-1.11951	-0.971918				AT5G59680			AT3G06650
AT1G13390	translocase subunit seca(AT1G13390)	1	4592481	4594391	0.00590378	0.0438034	-0.752102	-0.590215				AT3G62730			AT3G45160
AT1G13420	sulfotransferase 4B(ST4B)	1	4604841	4606053	1.19583e-14	1.01164e-12	1.9926	1.60259				AT4G23020			AT3G57040
AT1G13430	sulfotransferase 4C(ST4C)	1	4606500	4607747	0.00448212	0.0353909	1.76243	0.735483				AT4G37980			AT1G26460
AT1G13440	glyceraldehyde-3-phosphate dehydrogenase C2(GAPC2)	1	4608196	4610647	0.000845603	0.00920366	0.268408	0.26217				AT1G05880			AT1G71880
AT1G13450	Homeodomain-like superfamily protein(GT-1)	1	4612731	4615353	0.000955048	0.0101502	-0.618121	-0.547606				AT5G14960			AT2G47010
AT1G13520	hypothetical protein (DUF1262)(AT1G13520)	1	4631778	4633248	5.84294e-08	1.899e-06	-1.94843	-1.32374				AT5G43520			AT3G17390
AT1G13607	Defensin-like (DEFL) family protein(AT1G13607)	1	4660778	4661218	6.70455e-05	0.0010691	6.60405	0.800433				AT4G23870			AT4G15210
AT1G13608	Defensin-like (DEFL) family protein(AT1G13608)	1	4661682	4662029	7.82534e-06	0.000157034	6.68295	1.74365				AT2G39850			AT4G21770
AT1G13609	Defensin-like (DEFL) family protein(AT1G13609)	1	4662721	4663219	8.153e-42	4.11846e-39	7.66642	4.99071				AT2G37770			AT5G43060
AT1G13650	uncharacterized protein(AT1G13650)	1	4680432	4682196	1.53871e-11	9.05229e-10	-1.06891	-0.978521				AT5G02780			AT1G17860
AT1G13700	6-phosphogluconolactonase 1(PGL1)	1	4694372	4696023	0.00248215	0.0221932	-1.06198	-0.730905				AT1G01190			AT3G23890
AT1G13710	cytochrome P450, family 78, subfamily A, polypeptide 5(CYP78A5)	1	4702725	4704657	7.19613e-06	0.000145293	1.69194	1.11372				AT5G35490			AT4G00760
AT1G13730	Nuclear transport factor 2 (NTF2) family protein with RNA binding (RRM-RBD-RNP motifs) domain-containing protein(AT1G13730)	1	4709824	4712550	0.00216167	0.0197767	0.645941	0.555401				AT1G46768			AT2G44040
AT1G13930	oleosin-B3-like protein(AT1G13930)	1	4761012	4762666	0	0	-1.3934	-1.35875				AT3G54040			AT3G23880
AT1G13940	T-box transcription factor, putative (DUF863)(AT1G13940)	1	4762703	4766749	0.00027897	0.00361851	-0.598023	-0.543849				AT1G76960			AT3G02790
AT1G13950	eukaryotic elongation factor 5A-1(ELF5A-1)	1	4773576	4774867	0.00319557	0.0270814	-1.68791	-0.767158				AT3G27025			AT2G29550
AT1G13960	WRKY DNA-binding protein 4(WRKY4)	1	4776463	4779400	0.000206919	0.0028133	-0.64296	-0.578999				AT5G39520			AT1G18370
AT1G13990	plant/protein(AT1G13990)	1	4794756	4796597	8.67699e-10	3.92288e-08	-0.929209	-0.856842				AT3G03470			AT2G01950
AT1G14150	PsbQ-like 2(PnsL2)	1	4839853	4840751	0.00291763	0.0253458	0.453178	0.417577				AT5G48410			AT3G20150
AT1G14210	Ribonuclease T2 family protein(AT1G14210)	1	4856778	4857964	0.000407342	0.00496893	0.849376	0.700747				AT1G61820			AT1G24020
AT1G14240	GDA1/CD39 nucleoside phosphatase family protein(AT1G14240)	1	4864902	4868000	1.78998e-20	2.77303e-18	1.57944	1.42741				AT5G39580			AT1G45332
AT1G14250	GDA1/CD39 nucleoside phosphatase family protein(AT1G14250)	1	4868452	4871488	0	0	-3.04291	-2.75542				AT2G15960			AT3G15950
AT1G14380	IQ-domain 28(IQD28)	1	4918010	4921596	0.00523531	0.0398227	0.392866	0.366193				AT3G15500			AT1G50490
AT1G14540	Peroxidase superfamily protein(PER4)	1	4974067	4975705	2.6953e-06	6.06912e-05	-1.71304	-1.15151				AT1G14870			AT5G45350
AT1G14550	Peroxidase superfamily protein(AT1G14550)	1	4979028	4980324	0.00100858	0.0106265	-3.42829	-0.745438				AT3G56400			AT4G20960
AT1G14630	XRI1-like protein(AT1G14630)	1	5019955	5021537	0.000224533	0.00300558	1.99041	0.970214				AT2G28960			AT3G46280
AT1G14640	SWAP (Suppressor-of-White-APricot)/surp domain-containing protein(AT1G14640)	1	5023656	5025955	0.000163855	0.00230767	1.17137	0.864342				AT5G09290			AT5G38430
AT1G14710	hydroxyproline-rich glycoprotein family protein(AT1G14710)	1	5061866	5065178	1.95572e-06	4.55838e-05	0.693236	0.64303				AT2G22590			AT4G14090
AT1G14870	PLANT CADMIUM RESISTANCE 2(PCR2)	1	5128375	5129523	8.71489e-33	3.02264e-30	-2.13329	-1.90927				AT1G70170			AT3G48350
AT1G15080	lipid phosphate phosphatase 2(LPP2)	1	5187626	5189673	0.00121489	0.0123498	1.47012	0.838037				AT3G46080			AT4G33400
AT1G15380	Lactoylglutathione lyase / glyoxalase I family protein(GLYI4)	1	5290745	5292535	2.16712e-06	5.00592e-05	-1.22514	-0.983545				AT2G46750			AT3G62630
AT1G15400	uncharacterized protein(AT1G15400)	1	5295773	5296902	2.17589e-05	0.000391965	-0.706482	-0.641181				AT5G06300			AT2G21050
AT1G15410	aspartate-glutamate racemase family(AT1G15410)	1	5298324	5300927	0.00498171	0.0383201	-0.66262	-0.55003				AT4G04630			AT5G55220
AT1G15510	Tetratricopeptide repeat (TPR)-like superfamily protein(ECB2)	1	5329111	5331711	0.000297554	0.00381388	1.40121	0.90494				AT1G53790			AT3G59100
AT1G15520	pleiotropic drug resistance 12(ABCG40)	1	5331858	5338326	6.90282e-08	2.19136e-06	-1.36618	-1.1057				AT5G10946			AT4G18970
AT1G15750	Transducin family protein / WD-40 repeat family protein(TPL)	1	5414817	5421033	0.000282215	0.00364744	-0.41138	-0.392831				AT3G48020			AT3G02650
AT1G15910	XH/XS domain-containing protein(FDM1)	1	5465336	5469125	5.50412e-05	0.000900103	0.824616	0.714773				AT3G28210			AT5G38030
AT1G15940	Tudor/PWWP/MBT superfamily protein(AT1G15940)	1	5473565	5478259	3.74166e-06	8.08631e-05	-0.852417	-0.757762				AT1G53100			AT4G38660
AT1G15950	cinnamoyl coa reductase 1(CCR1)	1	5478754	5482180	1.49778e-05	0.000282741	-0.479892	-0.459137				AT1G69440			AT3G29180
AT1G15960	NRAMP metal ion transporter 6(NRAMP6)	1	5481665	5485082	0.000284824	0.003673	-0.521165	-0.484408				AT2G19900			AT2G40620
AT1G16070	tubby like protein 8(TLP8)	1	5511873	5513896	0.00376692	0.0308332	1.38902	0.754195				AT2G37870			AT1G76790
AT1G16080	nuclear protein(AT1G16080)	1	5514317	5516027	0.00396469	0.0321352	0.35166	0.333383				AT4G14400			AT5G10200
AT1G16340	Aldolase superfamily protein(ATKDSA2)	1	5587790	5590651	8.36902e-05	0.0012948	1.05292	0.833497				AT1G65450			AT3G57780
AT1G16350	Aldolase-type TIM barrel family protein(AT1G16350)	1	5590951	5593007	0.00210971	0.0193929	0.523956	0.473404				AT1G64660			AT1G12770
AT1G16390	organic cation/carnitine transporter 3(OCT3)	1	5602873	5604663	9.99835e-13	6.93557e-11	3.4068	1.92042				AT3G54150			AT1G19570
AT1G16400	cytochrome P450, family 79, subfamily F, polypeptide 2(CYP79F2)	1	5605159	5607473	4.32723e-06	9.22534e-05	0.980684	0.84005				AT4G08570			AT5G65640
AT1G16410	cytochrome p450 79f1(CYP79F1)	1	5608807	5611426	0.000103345	0.00154738	-0.406276	-0.390546				AT2G25460			AT5G40250
AT1G16520	interactor of constitutive active ROPs protein(AT1G16520)	1	5648760	5651167	0.00106305	0.0110578	0.8202	0.666298				AT3G55970			AT1G23030
AT1G16530	ASYMMETRIC LEAVES 2-like 9(ASL9)	1	5651370	5652883	5.69914e-08	1.85486e-06	3.17068	1.47303				AT3G60140			AT1G56580
AT1G16670	Protein kinase superfamily protein(AT1G16670)	1	5697324	5699769	0.00689446	0.0493116	-0.664025	-0.54336				AT5G02760			AT1G55490
AT1G16880	uridylyltransferase-like protein(ACR11)	1	5773592	5776308	0.00326991	0.0275512	0.303104	0.291708				AT1G60470			AT1G60810
AT1G16960	Ubiquitin domain-containing protein(AT1G16960)	1	5799888	5800845	0.00172337	0.0165427	-1.29246	-0.795365				AT1G29720			AT1G18670
AT1G17100	SOUL heme-binding family protein(HBP1)	1	5844676	5845661	0.000680462	0.00769095	0.49252	0.457169				AT3G18960			AT5G46800
AT1G17180	glutathione S-transferase TAU 25(GSTU25)	1	5872145	5873086	7.76504e-11	4.11034e-09	1.28896	1.12652				AT1G57590			AT5G63310
AT1G17220	Translation initiation factor 2, small GTP-binding protein(FUG1)	1	5885083	5890470	2.41499e-05	0.000431026	0.421822	0.406886				AT1G01600			AT5G02890
AT1G17340	Phosphoinositide phosphatase family protein(AT1G17340)	1	5933870	5938761	5.80812e-06	0.000120079	-0.776211	-0.700653				AT1G24147			AT1G76040
AT1G17360	LOW protein: protein phosphatase 1 regulatory subunit-like protein(AT1G17360)	1	5946764	5951473	5.91202e-06	0.00012201	0.542699	0.515482				AT1G13520			AT5G50210
AT1G17480	IQ-domain 7(IQD7)	1	6006461	6008266	3.05093e-05	0.000529878	1.65562	1.0508				AT5G26920			AT4G18910
AT1G17550	homology to ABI2(HAB2)	1	6034362	6037289	2.24666e-05	0.000403461	-0.607429	-0.564776				AT5G08565			AT2G28760
AT1G17580	myosin 1(MYA1)	1	6039303	6049556	0.00076128	0.00844018	-0.513267	-0.472822				AT5G37940			AT1G58280
AT1G17860	Kunitz family trypsin and protease inhibitor protein(AT1G17860)	1	6149301	6150038	3.29397e-06	7.22807e-05	0.722914	0.66393				AT5G13080			AT5G66310
AT1G17870	ethylene-dependent gravitropism-deficient and yellow-green-like 3(EGY3)	1	6149939	6152222	0.000193261	0.00265582	-0.898315	-0.740195				AT1G49310			AT5G42720
AT1G17880	basic transcription factor 3(BTF3)	1	6152409	6153982	0.00642767	0.0468069	0.343477	0.324511				AT3G53310			AT3G09450
AT1G17940	Endosomal targeting BRO1-like domain-containing protein(AT1G17940)	1	6169341	6173222	0.00259851	0.023065	-0.787324	-0.629182				AT4G23880			AT2G25790
AT1G17970	RING/U-box superfamily protein(AT1G17970)	1	6184904	6187472	0.00122529	0.0124392	-0.88902	-0.695659				AT2G28570			AT5G23830
AT1G18060	microbial collagenase(AT1G18060)	1	6211873	6213444	4.47712e-05	0.000750644	0.518953	0.489816				AT5G45310			AT5G14450
AT1G18250	Pathogenesis-related thaumatin superfamily protein(ATLP-1)	1	6276788	6278150	0.00121442	0.0123498	0.917085	0.707856				AT2G23030			AT5G09480
AT1G18360	alpha/beta-Hydrolases superfamily protein(AT1G18360)	1	6316695	6319427	1.05233e-05	0.000205669	-0.866452	-0.758544				AT4G11211			AT2G41310
AT1G18370	ATP binding microtubule motor family protein(HIK)	1	6319650	6324222	0.00227796	0.0206054	0.729165	0.602758				AT1G68620			AT1G21110
AT1G18400	BR enhanced expression 1(BEE1)	1	6331398	6333743	1.17163e-14	1.00097e-12	3.13137	1.987				AT3G47340			AT5G54260
AT1G18470	Transmembrane Fragile-X-F-associated protein(AT1G18470)	1	6356131	6360192	0.000415631	0.00505148	-0.559915	-0.512496				AT1G72416			AT1G75500
AT1G18620	LONGIFOLIA protein(TRM3)	1	6409978	6414451	4.58292e-06	9.69044e-05	0.54295	0.516286				AT1G64590			AT5G51060
AT1G18670	Protein kinase superfamily protein(IBS1)	1	6426898	6430696	0.000203887	0.00277721	0.762024	0.659922				AT5G39610			AT2G23000
AT1G18710	myb domain protein 47(MYB47)	1	6450594	6453114	0.00309366	0.0264612	0.655768	0.55547				AT5G47050			AT1G31770
AT1G18810	phytochrome kinase substrate-like protein(AT1G18810)	1	6485596	6487030	0.000153897	0.00218732	-0.875556	-0.731522				AT3G50280			AT3G13080
AT1G18870	isochorismate synthase 2(ICS2)	1	6515429	6519282	1.97258e-09	8.44178e-08	0.842424	0.785491				AT1G12570			AT2G40100
AT1G18880	Major facilitator superfamily protein(NRT1.9)	1	6520748	6523368	4.10852e-10	1.96045e-08	-0.964552	-0.886875				AT1G69490			AT5G19230
AT1G18970	germin-like protein 4(GLP4)	1	6554568	6555377	4.39093e-16	4.39812e-14	-2.4237	-1.83267				AT2G26580			AT2G23950
AT1G18980	RmlC-like cupins superfamily protein(AT1G18980)	1	6557254	6558045	0.000892756	0.00960012	-0.826719	-0.673313				AT5G64810			AT4G31840
AT1G19000	Homeodomain-like superfamily protein(AT1G19000)	1	6560792	6562786	0.00582273	0.0433265	-0.294307	-0.282471				AT1G58360			AT3G44730
AT1G19020	CDP-diacylglycerol-glycerol-3-phosphate 3-phosphatidyltransferase(AT1G19020)	1	6568073	6568597	7.11763e-12	4.4343e-10	-2.29261	-1.62933				AT5G43860			AT3G06010
AT1G19050	response regulator 7(ARR7)	1	6577833	6579178	2.86511e-15	2.62124e-13	2.7373	1.91624				AT3G28340			AT5G04200
AT1G19210	Integrase-type DNA-binding superfamily protein(AT1G19210)	1	6626822	6627530	0.00176262	0.0168628	3.28418	0.692119				AT4G08112			AT1G01900
AT1G19230	Riboflavin synthase-like superfamily protein(AT1G19230)	1	6644189	6649375	5.59233e-10	2.61478e-08	1.28455	1.10974				AT2G46870			AT4G34610
AT1G19350	Brassinosteroid signaling positive regulator (BZR1) family protein(BES1)	1	6688522	6690414	0.00662863	0.0479415	0.322896	0.306922				AT2G28400			AT5G58760
AT1G19400	Erythronate-4-phosphate dehydrogenase family protein(AT1G19400)	1	6712038	6714252	8.08982e-08	2.53843e-06	-0.773246	-0.718359				AT5G59220			AT3G26460
AT1G19570	dehydroascorbate reductase(DHAR1)	1	6773302	6774528	7.38213e-15	6.4491e-13	0.757477	0.731939				AT1G07440			AT5G65440
AT1G19600	pfkB-like carbohydrate kinase family protein(AT1G19600)	1	6778988	6781173	1.19674e-07	3.63054e-06	0.905262	0.81743				AT5G65400			AT5G05580
AT1G19660	Wound-responsive family protein(AT1G19660)	1	6799981	6802685	1.66941e-07	4.89819e-06	-0.490258	-0.474924				AT1G75000			AT2G29890
AT1G19740	ATP-dependent protease La (LON) domain protein(AT1G19740)	1	6824322	6825459	0.00228098	0.0206247	-0.439126	-0.408022				AT2G34150			AT3G19590
AT1G19850	Transcriptional factor B3 family protein / auxin-responsive factor AUX/IAA-like protein(MP)	1	6886879	6891374	0.0041047	0.0330166	0.47044	0.428127				AT4G10510			AT3G56370
AT1G19920	Pseudouridine synthase/archaeosine transglycosylase-like family protein(APS2)	1	6914613	6916805	0.0024349	0.021838	0.41511	0.388327				AT4G18170			AT2G41820
AT1G19940	glycosyl hydrolase 9B5(GH9B5)	1	6918191	6920377	0.00127629	0.012867	2.07459	0.831728				AT5G57790			AT1G22170
AT1G19960	transcription factor(AT1G19960)	1	6928039	6928463	8.70154e-13	6.12747e-11	-1.82686	-1.47339				AT1G19960			AT4G32880
AT1G20020	ferredoxin-NADP[+]-oxidoreductase 2(FNR2)	1	6942717	6945018	0.00290139	0.0252421	-0.255155	-0.248445				AT4G26470			AT2G01990
AT1G20160	Subtilisin-like serine endopeptidase family protein(ATSBT5.2)	1	6990784	6993972	2.8e-45	2.043e-42	-2.79134	-2.44289				AT5G22310			AT2G34930
AT1G20190	expansin 11(EXPA11)	1	6998489	6999817	0.000921537	0.00984583	0.555584	0.503528				AT3G16800			AT1G10850
AT1G20380	Prolyl oligopeptidase family protein(AT1G20380)	1	7061665	7065178	0.00277369	0.0243636	1.05541	0.724558				AT2G42540			AT4G37910
AT1G20390	pseudo(AT1G20390)	1	7065494	7071561	3.855e-06	8.30237e-05	1.34389	1.02446				AT5G24090			AT2G04030
AT1G20440	cold-regulated 47(COR47)	1	7084409	7085772	4.51717e-06	9.56882e-05	-0.567453	-0.5372				AT4G23600			AT2G23300
AT1G20450	Dehydrin family protein(ERD10)	1	7088003	7089606	2.15703e-10	1.06422e-08	-0.785808	-0.743907				AT1G44130			AT5G61000
AT1G20620	catalase 3(CAT3)	1	7143067	7146540	0	0	-1.33138	-1.29397				AT3G10985			AT1G70370
AT1G20630	catalase 1(CAT1)	1	7146636	7149977	1.92482e-11	1.11544e-09	-1.08869	-0.992599				AT1G80160			AT3G16430
AT1G20640	Plant regulator RWP-RK family protein(AT1G20640)	1	7154410	7158218	0.00357129	0.029618	-0.444499	-0.409455				AT5G11210			AT1G60270
AT1G20650	Protein kinase superfamily protein(ASG5)	1	7158244	7160526	0.00296711	0.0256318	0.410318	0.383416				AT4G05200			AT1G69870
AT1G20693	high mobility group B2(HMGB2)	1	7176775	7178820	0.00615515	0.0452351	-0.286483	-0.275403				AT5G01600			AT2G47620
AT1G20696	high mobility group B3(HMGB3)	1	7179452	7181499	0.00221602	0.0201446	-0.364749	-0.346632				AT5G08240			AT4G37150
AT1G20930	cyclin-dependent kinase B2;2(CDKB2;2)	1	7292568	7294746	9.19979e-05	0.0014074	1.40472	0.954012				AT5G62280			AT2G17820
AT1G20980	squamosa promoter binding protein-like 14(SPL14)	1	7324588	7329385	0.00425488	0.0339194	-0.315572	-0.302031				AT1G63720			AT1G67120
AT1G20990	Cysteine/Histidine-rich C1 domain family protein(AT1G20990)	1	7330524	7331946	0.000299928	0.00383594	-3.72169	-0.834942				AT1G28330			AT3G56070
AT1G21000	PLATZ transcription factor family protein(AT1G21000)	1	7337728	7339452	1.24948e-05	0.000240758	-0.614155	-0.572534				AT2G29460			AT3G54090
AT1G21065	secondary thiamine-phosphate synthase enzyme(AT1G21065)	1	7374210	7375789	0.000881525	0.009519	-0.43783	-0.411586				AT5G66790			AT1G64390
AT1G21080	DNAJ heat shock N-terminal domain-containing protein(AT1G21080)	1	7378538	7382661	0.00445072	0.0351549	-0.419857	-0.388695				AT2G35980			AT1G77990
AT1G21110	O-methyltransferase family protein(IGMT3)	1	7389981	7391553	6.7644e-05	0.00107665	0.784964	0.686956				AT5G21950			AT4G14365
AT1G21250	cell wall-associated kinase(WAK1)	1	7439266	7442113	9.80535e-28	2.58928e-25	-1.31441	-1.24783				AT2G29940			AT4G24140
AT1G21400	thiamine diphosphate-binding fold (THDP-binding) superfamily protein(AT1G21400)	1	7493426	7496710	4.99069e-29	1.43177e-26	-1.48041	-1.39078				AT5G35480			AT5G66920
AT1G21410	F-box/RNI-like superfamily protein(SKP2A)	1	7497141	7499579	0.000223078	0.00299127	-0.695982	-0.615544				AT1G52890			AT3G25590
AT1G21450	SCARECROW-like 1(SCL1)	1	7508969	7511801	1.67372e-06	3.96069e-05	-0.652698	-0.610961				AT4G14370			AT4G00490
AT1G21550	Calcium-binding EF-hand family protein(AT1G21550)	1	7553101	7553876	0.000157788	0.00223714	-2.71285	-0.959975				AT5G51720			AT3G51670
AT1G21680	DPP6 N-terminal domain-like protein(AT1G21680)	1	7613005	7615339	0.00114706	0.0117996	-0.385381	-0.366443				AT1G14540			AT1G16520
AT1G21810	filament-like protein (DUF869)(AT1G21810)	1	7656399	7658634	3.37745e-05	0.000580512	1.84978	1.07344				AT5G52300			AT5G07180
AT1G21920	Histone H3 K4-specific methyltransferase SET7/9 family protein(AT1G21920)	1	7704255	7706140	2.27098e-07	6.48317e-06	-0.805215	-0.739391				AT2G27550			AT2G29570
AT1G22040	Galactose oxidase/kelch repeat superfamily protein(AT1G22040)	1	7767924	7770055	0.00364001	0.0300644	-0.72031	-0.587687				AT1G25430			AT1G15910
AT1G22065	uncharacterized protein(AT1G22065)	1	7785776	7786391	7.68234e-05	0.00120136	-1.28917	-0.927044				AT5G10625			AT1G10370
AT1G22150	sulfate transporter 1;3(SULTR1;3)	1	7818361	7821344	0.000140374	0.00201981	2.11436	1.00102				AT1G33080			AT2G16850
AT1G22160	senescence-associated family protein (DUF581)(AT1G22160)	1	7823149	7823971	0.00136283	0.0135687	-0.715705	-0.60466				AT1G13950			AT3G44050
AT1G22170	Phosphoglycerate mutase family protein(AT1G22170)	1	7826289	7828326	0.00385538	0.0314135	0.799737	0.624118				AT5G43180			AT2G33210
AT1G22275	Myosin heavy chain-related protein(ZYP1b)	1	7867133	7872618	1.61491e-05	0.000300941	2.46844	1.14053				AT1G06180			AT3G23210
AT1G22360	UDP-glucosyl transferase 85A2(UGT85A2)	1	7894858	7897591	0.000263901	0.00344912	0.5372	0.497529				AT5G23980			AT3G52720
AT1G22370	UDP-glucosyl transferase 85A5(UGT85A5)	1	7898013	7899879	0.0035361	0.0294046	-0.795457	-0.624702				AT1G69790			AT1G03940
AT1G22410	Class-II DAHP synthetase family protein(AT1G22410)	1	7912046	7915003	8.45153e-07	2.13012e-05	0.473797	0.458197				AT4G02290			AT3G14310
AT1G22430	GroES-like zinc-binding dehydrogenase family protein(AT1G22430)	1	7919144	7921832	4.31857e-05	0.000725109	-0.720571	-0.646727				AT1G28260			AT5G16250
AT1G22490	basic helix-loop-helix (bHLH) DNA-binding superfamily protein(AT1G22490)	1	7938251	7940592	0.00163842	0.015872	-3.35445	-0.697492				AT3G28270			AT2G37280
AT1G22550	Major facilitator superfamily protein(AT1G22550)	1	7966533	7968641	0.0001645	0.00231536	0.911527	0.750262				AT4G14270			AT2G25270
AT1G22640	myb domain protein 3(MYB3)	1	8006195	8007428	0.00259679	0.0230585	-0.52821	-0.474525				AT4G16750			AT3G07320
AT1G22690	Gibberellin-regulated family protein(AT1G22690)	1	8027294	8028168	7.28655e-07	1.86071e-05	-0.762106	-0.701067				AT3G47480			AT3G22121
AT1G22770	gigantea protein (GI)(GI)	1	8061844	8067716	1.33478e-06	3.21161e-05	-0.583652	-0.553952				AT3G52748			AT3G03780
AT1G22900	Disease resistance-responsive (dirigent-like protein) family protein(AT1G22900)	1	8103659	8104505	0.00018022	0.00250925	1.9809	0.984673				AT3G29035			AT5G60930
AT1G22930	T-complex protein 11(AT1G22930)	1	8117339	8122127	0.00428454	0.0340857	-0.318421	-0.304504				AT3G47010			AT5G54130
AT1G23020	ferric reduction oxidase 3(FRO3)	1	8150070	8153530	4.73583e-24	9.826e-22	1.70607	1.54451				AT1G64110			AT1G72330
AT1G23030	ARM repeat superfamily protein(AT1G23030)	1	8156646	8159077	2.21684e-05	0.000398722	0.759624	0.679505				AT1G07720			AT1G64670
AT1G23060	uncharacterized protein(MDP40)	1	8170755	8172992	0.00359457	0.029781	-1.48132	-0.758041				AT4G18280			AT5G18670
AT1G23080	Auxin efflux carrier family protein(PIN7)	1	8180577	8183570	0.000372735	0.00461461	-0.406893	-0.388221				AT2G12190			AT1G18870
AT1G23110	fold protein(AT1G23110)	1	8196447	8198331	7.58231e-23	1.44424e-20	2.59508	2.07481				AT3G42806			AT4G36610
AT1G23130	Polyketide cyclase/dehydrase and lipid transport superfamily protein(AT1G23130)	1	8200383	8201235	6.84706e-08	2.17744e-06	-0.494553	-0.479726				AT3G19270			AT1G76930
AT1G23310	glutamate:glyoxylate aminotransferase(GGT1)	1	8268404	8271933	0.000798882	0.00876507	-0.277908	-0.271059				AT5G22580			AT1G04520
AT1G23530	uncharacterized protein(AT1G23530)	1	8345595	8346651	0.000295948	0.00379748	1.38227	0.901046				AT4G10500			AT4G18640
AT1G23710	hypothetical protein (DUF1645)(AT1G23710)	1	8385251	8386426	0.00157064	0.0153226	-0.783686	-0.639166				AT2G32160			AT1G14210
AT1G23730	beta carbonic anhydrase 3(BCA3)	1	8395557	8398144	0.00123306	0.0124908	-0.935429	-0.71518				AT4G06536			AT2G28620
AT1G23820	spermidine synthase(SPDS1)	1	8420265	8422985	0.000433604	0.00524152	0.482239	0.451081				AT3G15270			AT2G46980
AT1G23870	trehalose-phosphatase/synthase 9(TPS9)	1	8432179	8435656	1.38445e-06	3.30986e-05	-0.793428	-0.721688				AT4G24670			AT1G80270
AT1G23935	apoptosis inhibitory protein(AT1G23935)	1	8461909	8465943	0.000323521	0.00407478	-3.9918	-0.841594				AT5G01595			AT5G02260
AT1G23950	hypothetical protein (DUF626)(AT1G23950)	1	8469534	8471417	2.73641e-14	2.23904e-12	-2.3428	-1.74305				AT2G43570			AT1G45180
AT1G23970	hypothetical protein (DUF626)(AT1G23970)	1	8482013	8483875	0.00022883	0.00305081	-1.56716	-0.9426				AT5G19740			AT5G03545
AT1G24020	MLP-like protein 423(MLP423)	1	8500400	8502065	6.67828e-08	2.13466e-06	0.730917	0.68479				AT1G02390			AT1G02820
AT1G24100	UDP-glucosyl transferase 74B1(UGT74B1)	1	8525435	8527087	0.00472499	0.0368331	-0.411726	-0.381901				AT2G40960			AT3G57060
AT1G24145	uncharacterized protein(AT1G24145)	1	8541027	8541739	0.000845985	0.00920366	-1.38572	-0.848581				AT1G24400			AT1G72250
AT1G24147	uncharacterized protein(AT1G24147)	1	8542446	8543474	9.41301e-18	1.15126e-15	-1.94905	-1.63906				AT3G49160			AT2G39200
AT1G24148	uncharacterized protein(AT1G24148)	1	8544250	8545551	0.000397474	0.00486497	-0.65209	-0.579794				AT2G04570			AT4G30150
AT1G24400	lysine histidine transporter 2(LHT2)	1	8651407	8653828	6.26999e-05	0.00100554	-1.59259	-1.00698				AT3G51750			AT2G47800
AT1G24625	zinc finger protein 7(ZFP7)	1	8725883	8727212	0.00159951	0.0155716	-0.771408	-0.632496				AT1G68150			AT1G05260
AT1G25430	pseudo(AT1G25430)	1	8927732	8933058	2.72649e-05	0.00048108	-1.70684	-1.06227				AT1G47950			AT1G79470
AT1G25440	B-box type zinc finger protein with CCT domain-containing protein(BBX15)	1	8933716	8935460	8.04452e-09	3.03472e-07	-0.543954	-0.526718				AT1G27940			AT2G22770
AT1G26208	ncRNA(AT1G26208)	1	9066636	9069238	5.63887e-05	0.000917619	-1.17724	-0.896049				AT1G07040			AT3G29670
AT1G26210	SOB five-like 1(SOFL1)	1	9067039	9068207	9.88658e-07	2.45191e-05	-1.42456	-1.08666				AT1G74660			AT5G50200
AT1G26250	Proline-rich extensin-like family protein(AT1G26250)	1	9083838	9085464	0.000199848	0.00272539	-6.41824	-0.645108				AT1G80130			AT2G02130
AT1G26380	FAD-binding Berberine family protein(AT1G26380)	1	9126737	9128528	0.000425229	0.00515465	-0.840151	-0.694921				AT3G19580			AT5G48800
AT1G26390	FAD-binding Berberine family protein(AT1G26390)	1	9130017	9131779	0	0	-2.82667	-2.5387				AT1G29640			AT5G10170
AT1G26420	FAD-binding Berberine family protein(AT1G26420)	1	9141567	9143304	0.000723455	0.0080904	-1.11121	-0.795465				AT1G10070			AT3G06145
AT1G26450	Carbohydrate-binding X8 domain superfamily protein(AT1G26450)	1	9148710	9150250	0.0048655	0.0376255	1.00768	0.685024				AT3G21520			AT1G65845
AT1G26460	Tetratricopeptide repeat (TPR)-like superfamily protein(AT1G26460)	1	9151732	9154740	2.74444e-05	0.000483512	0.720055	0.649603				AT1G23970			AT4G33110
AT1G26620	T-box transcription factor, putative (DUF863)(AT1G26620)	1	9195838	9199669	0.00178581	0.0170496	-0.591559	-0.522651				AT4G36930			AT1G76160
AT1G26670	Vesicle transport v-SNARE family protein(VTI1B)	1	9215901	9218010	0.000163398	0.00230627	-0.528152	-0.492587				AT5G42250			AT5G09650
AT1G26730	EXS (ERD1/XPR1/SYG1) family protein(AT1G26730)	1	9241435	9244650	0.00167198	0.0161553	1.12349	0.764955				AT4G13495			AT3G57560
AT1G26770	expansin A10(EXPA10)	1	9259605	9261313	3.70288e-08	1.24526e-06	1.2012	1.02245				AT4G25810			AT4G25120
AT1G27020	plant/protein(AT1G27020)	1	9378559	9380692	3.69169e-09	1.49978e-07	1.55853	1.24093				AT2G45570			AT1G07640
AT1G27030	uncharacterized protein(AT1G27030)	1	9381803	9383984	0.00677805	0.0486437	-0.421294	-0.386848				AT4G27260			AT4G04570
AT1G27100	Actin cross-linking protein(AT1G27100)	1	9407125	9411172	1.14065e-06	2.7931e-05	-0.654536	-0.613681				AT5G13200			AT1G67940
AT1G27150	Tetratricopeptide repeat (TPR)-like superfamily protein(AT1G27150)	1	9429047	9432274	0.000773091	0.00852234	-0.61053	-0.544501				AT5G18130			AT4G23420
AT1G27320	histidine kinase 3(HK3)	1	9487780	9492572	0.00126187	0.0127493	-0.341052	-0.32757				AT1G70690			AT3G48340
AT1G27340	Galactose oxidase/kelch repeat superfamily protein(LCR)	1	9495520	9498085	2.18027e-08	7.63027e-07	0.903332	0.824365				AT3G01420			AT4G39470
AT1G27400	Ribosomal protein L22p/L17e family protein(AT1G27400)	1	9515135	9516940	0.00281068	0.0245913	0.447223	0.41318				AT2G46070			AT5G47400
AT1G27940	P-glycoprotein 13(ABCB13)	1	9733597	9738129	0.00588686	0.0437057	-1.58368	-0.71397				AT3G26740			AT3G06030
AT1G28010	P-glycoprotein 14(ABCB14)	1	9763436	9768068	0.000686973	0.00774194	1.32997	0.851619				AT5G59670			AT4G23680
AT1G28130	Auxin-responsive GH3 family protein(GH3.17)	1	9825286	9828067	0.000397121	0.00486469	0.548103	0.503732				AT4G21215			AT4G14330
AT1G28140	integral membrane family protein(AT1G28140)	1	9832816	9834427	5.63795e-05	0.000917619	-0.655842	-0.597551				AT3G10450			AT1G49660
AT1G28260	Telomerase activating protein Est1(AT1G28260)	1	9875600	9879267	8.85953e-23	1.65629e-20	-1.66589	-1.50669				AT2G41480			AT4G14310
AT1G28330	dormancy-associated protein-like 1(DYL1)	1	9933884	9935271	4.61105e-23	8.92929e-21	-1.76468	-1.57994				AT1G31820			AT1G04250
AT1G28380	MAC/Perforin domain-containing protein(NSL1)	1	9963593	9966320	0.000301853	0.0038541	-0.545442	-0.503262				AT1G11800			AT1G04620
AT1G28390	Protein kinase superfamily protein(AT1G28390)	1	9966186	9968301	1.75412e-07	5.12294e-06	1.41451	1.11492				AT3G20660			AT1G77760
AT1G28400	GATA zinc finger protein(AT1G28400)	1	9972384	9973793	3.5853e-34	1.41212e-31	1.16565	1.12771				AT5G64780			AT4G27340
AT1G28440	HAESA-like 1(HSL1)	1	9996824	10000447	4.92457e-05	0.000817409	-0.473471	-0.450902				AT4G04810			AT3G06770
AT1G28570	SGNH hydrolase-type esterase superfamily protein(AT1G28570)	1	10041641	10044150	1.68775e-05	0.000312758	1.09871	0.886479				AT5G17490			AT3G25770
AT1G28660	GDSL-like Lipase/Acylhydrolase superfamily protein(AT1G28660)	1	10071712	10073411	0.00210081	0.0193341	1.04245	0.733235				AT2G39420			AT5G37010
AT1G28670	GDSL-like Lipase/Acylhydrolase superfamily protein(ARAB-1)	1	10074507	10076344	0.00196863	0.0183471	0.664414	0.56803				AT4G19420			AT4G12310
AT1G29050	TRICHOME BIREFRINGENCE-LIKE 38(TBL38)	1	10136230	10139208	1.19829e-06	2.91581e-05	-0.978403	-0.851297				AT5G54610			AT3G47540
AT1G29070	Ribosomal protein L34(AT1G29070)	1	10149791	10151360	0.00207888	0.0191551	0.3773	0.357546				AT1G73750			AT1G58025
AT1G29310	SecY protein transport family protein(AT1G29310)	1	10252294	10254690	0.00103092	0.0108058	0.624515	0.551125				AT4G37010			AT4G23990
AT1G29390	cold regulated 314 thylakoid membrane 2(COR314-TM2)	1	10286293	10288103	0.00373226	0.0306359	-0.581688	-0.506711				AT1G23060			AT3G50240
AT1G29395	COLD REGULATED 314 INNER MEMBRANE 1(COR413IM1)	1	10288197	10289621	1.02156e-08	3.79219e-07	-0.947677	-0.860993				AT3G55880			AT5G60040
AT1G29400	MEI2-like protein 5(ML5)	1	10290040	10294630	1.84765e-05	0.000339681	-0.411347	-0.397845				AT1G21400			AT5G38240
AT1G29640	senescence regulator (Protein of unknown function, DUF584)(AT1G29640)	1	10355703	10356482	0.00396376	0.0321352	-1.57766	-0.749267				AT5G06330			AT2G28080
AT1G29660	GDSL-like Lipase/Acylhydrolase superfamily protein(AT1G29660)	1	10371839	10373766	4.84004e-06	0.000101878	0.61908	0.579957				AT4G22070			AT1G69580
AT1G29670	GDSL-like Lipase/Acylhydrolase superfamily protein(AT1G29670)	1	10375763	10377871	0.000267886	0.00349335	0.483417	0.454023				AT2G34500			AT5G37690
AT1G29720	Leucine-rich repeat transmembrane protein kinase(AT1G29720)	1	10393797	10399873	1.0602e-16	1.10479e-14	-1.96357	-1.62932				AT3G61890			AT5G51600
AT1G29900	carbamoyl phosphate synthetase B(CARB)	1	10468054	10472211	0.00686919	0.0491914	0.318668	0.303169				AT2G33830			AT4G30650
AT1G29910	chlorophyll A/B binding protein 3(CAB3)	1	10472280	10473299	0.000580749	0.00674773	-0.271132	-0.265077				AT3G50350			AT2G16660
AT1G29930	chlorophyll A/B binding protein 1(CAB1)	1	10478005	10479048	0.00182268	0.0173375	-0.289109	-0.280244				AT5G23750			AT2G43550
AT1G29940	nuclear RNA polymerase A2(NRPA2)	1	10479121	10486819	0.00670608	0.0482863	0.549014	0.477024				AT2G15042			AT3G07340
AT1G29980	choice-of-anchor C domain protein, putative (Protein of unknown function, DUF642)(AT1G29980)	1	10503278	10506117	0.000339389	0.00424931	0.919598	0.740518				AT1G71030			AT2G38010
AT1G30190	cotton fiber protein(AT1G30190)	1	10618966	10619802	0.00316424	0.026836	-2.32571	-0.715175				AT2G43060			AT5G08610
AT1G30200	F-box family protein(AT1G30200)	1	10625029	10627105	0.00475967	0.0370537	-0.560859	-0.489706				AT5G59130			AT5G17160
AT1G30220	inositol transporter 2(INT2)	1	10632821	10635471	1.09405e-14	9.41613e-13	-3.25801	-2.01591				AT4G12430			AT2G28000
AT1G30400	multidrug resistance-associated protein 1(ABCC1)	1	10727638	10738055	0.00553833	0.0417314	-0.263304	-0.254857				AT4G09760			AT2G30070
AT1G30690	Sec14p-like phosphatidylinositol transfer family protein(AT1G30690)	1	10887607	10890332	2.20548e-09	9.33534e-08	0.93777	0.860053				AT5G54585			AT2G37080
AT1G30700	FAD-binding Berberine family protein(AT1G30700)	1	10892570	10894572	8.42434e-27	2.15126e-24	-1.37772	-1.2988				AT1G34060			AT5G26670
AT1G30810	Transcription factor jumonji (jmj) family protein / zinc finger (C5HC2 type) family protein(JMJ18)	1	10936765	10942292	0.00384961	0.0313907	-0.513916	-0.460378				AT3G14440			AT3G63450
AT1G30820	CTP synthase family protein(AT1G30820)	1	10944913	10949458	5.45116e-09	2.15066e-07	-0.925278	-0.846905				AT5G47740			AT2G22170
AT1G30870	Peroxidase superfamily protein(AT1G30870)	1	10991485	10993023	3.89967e-16	3.94002e-14	1.91238	1.59133				AT5G11330			AT3G25760
AT1G31050	basic helix-loop-helix (bHLH) DNA-binding superfamily protein(AT1G31050)	1	11075627	11079240	0.00670759	0.0482863	-0.975391	-0.66073				AT1G26210			AT2G45750
AT1G31130	polyadenylate-binding protein 1-B-binding protein(AT1G31130)	1	11114701	11116195	0.000421047	0.00511196	-0.5775	-0.525641				AT1G67865			AT1G27340
AT1G31320	LOB domain-containing protein 4(LBD4)	1	11213017	11214382	1.6958e-08	6.07195e-07	2.1838	1.41398				AT1G61795			AT3G55480
AT1G31330	photosystem I subunit F(PSAF)	1	11214824	11216037	4.9105e-07	1.30711e-05	-0.530412	-0.509566				AT5G50450			AT5G01220
AT1G31420	Leucine-rich repeat protein kinase family protein(FEI1)	1	11249600	11253915	0.00664141	0.0480011	0.324039	0.307893				AT3G10320			AT1G19600
AT1G31540	Disease resistance protein (TIR-NBS-LRR class) family(AT1G31540)	1	11288452	11293753	1.34118e-06	3.22298e-05	-0.737842	-0.679571				AT3G25190			AT4G21270
AT1G31580	ECS1(ECS1)	1	11311169	11311989	7.62642e-29	2.16125e-26	-1.07424	-1.03873				AT4G14580			AT1G73830
AT1G31690	Copper amine oxidase family protein(AT1G31690)	1	11343980	11347767	6.01772e-08	1.94763e-06	2.00059	1.3364				AT3G27250			AT2G19090
AT1G31760	SWIB/MDM2 domain superfamily protein(AT1G31760)	1	11372425	11373483	0.0012993	0.0130593	2.09923	0.828834				AT1G70420			AT3G16420
AT1G31770	ATP-binding cassette 14(ABCG14)	1	11374893	11377794	6.51021e-07	1.68468e-05	0.786565	0.720379				AT1G74810			AT1G22550
AT1G31812	acyl-CoA-binding protein 6(ACBP6)	1	11410875	11412204	3.29579e-10	1.5989e-08	0.7139	0.681557				AT4G17460			AT3G19450
AT1G31820	Amino acid permease family protein(PUT1)	1	11416451	11418279	8.33256e-11	4.34153e-09	-1.51824	-1.26461				AT4G37370			AT2G39870
AT1G31930	extra-large GTP-binding protein 3(XLG3)	1	11464985	11469185	0.00525395	0.0399252	-0.433337	-0.398053				AT5G23870			AT5G65020
AT1G32090	early-responsive to dehydration stress protein (ERD4)(AT1G32090)	1	11540025	11544131	0.00406935	0.0328004	-0.705027	-0.577086				AT4G13570			AT3G10690
AT1G32190	alpha/beta-Hydrolases superfamily protein(AT1G32190)	1	11592955	11595982	0.00242923	0.021804	-1.21772	-0.764838				AT5G48657			AT1G79640
AT1G32350	alternative oxidase 1D(AOX1D)	1	11666977	11668690	1.39807e-09	6.12989e-08	-2.67683	-1.5767				AT1G13930			AT5G58860
AT1G32450	nitrate transporter 1.5(NRT1.5)	1	11715150	11719970	9.31421e-09	3.47422e-07	-0.820415	-0.763139				AT3G15750			AT3G20570
AT1G32470	Single hybrid motif superfamily protein(AT1G32470)	1	11739304	11740361	2.84036e-06	6.36494e-05	0.461122	0.445235				AT4G21850			AT4G20820
AT1G32640	Basic helix-loop-helix (bHLH) DNA-binding family protein(MYC2)	1	11798810	11800988	0.00372984	0.0306307	-0.404408	-0.377415				AT1G24145			AT1G18250
AT1G32700	PLATZ transcription factor family protein(AT1G32700)	1	11827433	11829759	0.00104746	0.0109481	-0.512251	-0.470018				AT2G39370			AT1G59990
AT1G32730	electron carrier/iron ion-binding protein(AT1G32730)	1	11840910	11843257	0.000787091	0.00865614	1.14757	0.803422				AT3G22910			AT1G29980
AT1G32790	CTC-interacting domain 11(CID11)	1	11874704	11877387	0.000419548	0.00509642	-0.436062	-0.41285				AT3G25780			AT3G59820
AT1G32810	RING/FYVE/PHD zinc finger superfamily protein(AT1G32810)	1	11881810	11885843	0.00165398	0.0160013	-0.50339	-0.460067				AT1G11260			AT3G13380
AT1G32860	Glycosyl hydrolase superfamily protein(AT1G32860)	1	11907109	11908928	0.00361942	0.0299531	1.02795	0.70435				AT3G44300			AT5G15230
AT1G32900	UDP-Glycosyltransferase superfamily protein(GBSS1)	1	11920390	11923766	1.34611e-21	2.33439e-19	1.04164	0.997935				AT2G30790			AT5G44020
AT1G32990	plastid ribosomal protein l11(PRPL11)	1	11955785	11957284	0.00133859	0.0133674	0.401442	0.379567				AT5G25130			AT3G05630
AT1G33050	uncharacterized protein(AT1G33050)	1	11967816	11972578	2.18847e-06	5.04445e-05	-0.642533	-0.601783				AT1G30700			AT4G25700
AT1G33080	MATE efflux family protein(AT1G33080)	1	11985707	11990482	0.00634232	0.0463614	-1.69393	-0.702712				AT1G71970			AT5G45670
AT1G33100	MATE efflux family protein(AT1G33100)	1	11997683	12001308	9.42202e-05	0.00143479	3.12564	0.993008				AT1G78340			AT5G10830
AT1G33170	S-adenosyl-L-methionine-dependent methyltransferases superfamily protein(AT1G33170)	1	12027084	12030539	7.69393e-05	0.00120236	0.55832	0.520179				AT5G06860			AT4G20270
AT1G33260	Protein kinase superfamily protein(AT1G33260)	1	12064509	12066376	1.43987e-05	0.000273141	1.07092	0.874879				AT3G20600			AT3G48720
AT1G33410	SUPPRESSOR OF AUXIN RESISTANCE1(SAR1)	1	12109590	12118850	0.000314775	0.0039884	0.630417	0.566623				AT1G75900			AT5G38020
AT1G33440	Major facilitator superfamily protein(AT1G33440)	1	12127389	12130407	0.00436973	0.0346172	1.3722	0.741476				AT2G30550			AT5G13840
AT1G33590	Leucine-rich repeat (LRR) family protein(AT1G33590)	1	12177777	12179413	4.37786e-12	2.81808e-10	1.02002	0.94461				AT5G64190			AT3G27280
AT1G33700	Beta-glucosidase, GBA2 type family protein(AT1G33700)	1	12208308	12214182	0.00527372	0.0400623	-0.66111	-0.54802				AT4G17810			AT1G01920
AT1G34040	Pyridoxal phosphate (PLP)-dependent transferases superfamily protein(AT1G34040)	1	12374433	12376179	0.000379313	0.00468357	1.3057	0.87366				AT1G15520			AT2G33620
AT1G34060	Pyridoxal phosphate (PLP)-dependent transferases superfamily protein(AT1G34060)	1	12396420	12398369	1.25299e-08	4.57815e-07	-1.43588	-1.164				AT4G32940			AT5G67370
AT1G34300	lectin protein kinase family protein(AT1G34300)	1	12503406	12506048	0.0051091	0.039093	-0.526495	-0.465893				AT2G24260			AT2G45450
AT1G34510	Peroxidase superfamily protein(AT1G34510)	1	12615733	12617032	0.000108919	0.00161936	2.06639	1.01705				AT5G06865			AT1G30690
AT1G34520	MBOAT (membrane bound O-acyl transferase) family protein(AT1G34520)	1	12623477	12624487	0.00306338	0.0262973	5.54754	0.406167				AT2G43000			AT3G07420
AT1G34760	general regulatory factor 11(GRF11)	1	12743821	12745648	1.97023e-08	6.92652e-07	1.32682	1.10113				AT5G65730			AT4G01037
AT1G35190	2-oxoglutarate (2OG) and Fe(II)-dependent oxygenase superfamily protein(AT1G35190)	1	12890423	12892874	3.9309e-06	8.44236e-05	-0.900809	-0.790118				AT1G10040			AT1G07260
AT1G35320	uncharacterized protein(AT1G35320)	1	12959057	12962853	2.44697e-08	8.48696e-07	-2.59951	-1.4617				AT5G42530			AT5G63950
AT1G35530	DEAD/DEAH box RNA helicase family protein(FANCM)	1	13089869	13097078	0.00687155	0.0491932	1.13759	0.689414				AT5G02560			AT3G03630
AT1G35612	pseudo(AT1G35612)	1	13145643	13146693	4.39374e-06	9.34143e-05	-1.31203	-1.00937				AT5G22860			AT3G19050
AT1G35680	Ribosomal protein L21(RPL21C)	1	13208736	13210418	1.64907e-05	0.000306813	0.508885	0.484033				AT5G23940			AT4G27595
AT1G35710	kinase family with leucine-rich repeat domain-containing protein(AT1G35710)	1	13220940	13224681	1.26657e-05	0.000243446	-0.615745	-0.57376				AT1G49750			AT2G41540
AT1G35780	N-lysine methyltransferase(AT1G35780)	1	13277274	13280289	9.30337e-07	2.32677e-05	0.982721	0.856375				AT1G20620			AT2G17280
AT1G36370	serine hydroxymethyltransferase 7(SHM7)	1	13696042	13698639	9.89411e-12	6.01883e-10	0.701185	0.674853				AT1G02520			AT1G11670
AT1G37130	nitrate reductase 2(NIA2)	1	14158527	14161938	0.000520794	0.00612151	0.296438	0.288687				AT3G61060			AT3G02030
AT1G42970	glyceraldehyde-3-phosphate dehydrogenase B subunit(GAPB)	1	16127381	16129843	2.87416e-05	0.000503314	0.329181	0.321849				AT3G01290			AT2G38530
AT1G43800	Plant stearoyl-acyl-carrier-protein desaturase family protein(FTM1)	1	16577610	16579722	4.36397e-08	1.44253e-06	2.25633	1.40108				AT4G32340			AT5G17820
AT1G43910	P-loop containing nucleoside triphosphate hydrolases superfamily protein(AT1G43910)	1	16655884	16657658	0.00108432	0.0112388	1.05425	0.762506				AT5G13170			AT2G36400
AT1G44130	Eukaryotic aspartyl protease family protein(AT1G44130)	1	16787508	16789318	0.00175515	0.0168121	-1.78774	-0.814124				AT4G17800			AT3G51238
AT1G44350	IAA-amino acid hydrolase ILR1-like 6(ILL6)	1	16834210	16838286	0.00145375	0.014332	-0.866582	-0.681118				AT1G77885			AT3G04790
AT1G44575	Chlorophyll A-B binding family protein(NPQ4)	1	16871696	16873383	0.000176239	0.00245678	0.321821	0.313336				AT2G39800			AT5G13930
AT1G44760	Adenine nucleotide alpha hydrolases-like superfamily protein(AT1G44760)	1	16896686	16898612	0.000259354	0.00339734	-0.971887	-0.771168				AT1G21250			AT4G27300
AT1G44970	Peroxidase superfamily protein(AT1G44970)	1	17002117	17003688	3.25824e-07	8.98162e-06	1.70732	1.21306				AT1G53560			AT3G53750
AT1G45145	thioredoxin H-type 5(TRX5)	1	17074942	17076330	6.07058e-08	1.95864e-06	-0.804099	-0.743812				AT1G35612			AT5G13740
AT1G45180	RING/U-box superfamily protein(AT1G45180)	1	17098491	17101896	0.00102927	0.0107934	0.853915	0.683958				AT1G80920			AT3G51240
AT1G45332	Translation elongation factor EFG/EF2 protein(AT1G45332)	1	17172322	17176821	0.000519433	0.00610859	0.732859	0.629637				AT5G48400			AT3G52100
AT1G45616	receptor like protein 6(RLP6)	1	17183550	17186534	0.000584341	0.00678606	1.73538	0.900841				AT2G40970			AT3G61650
AT1G46480	WUSCHEL related homeobox 4(WOX4)	1	17236678	17238053	0.0026277	0.0232885	1.04647	0.724807				AT5G60900			AT3G14220
AT1G46554	ncRNA(AT1G46554)	1	17252952	17253903	0.00465438	0.0363925	-1.23417	-0.72673				AT1G76360			AT2G23130
AT1G46768	uncharacterized protein(RAP2.1)	1	17265701	17266536	2.64383e-05	0.000469345	-2.17654	-1.10277				AT3G24140			AT5G66650
AT1G47260	gamma carbonic anhydrase 2(GAMMA CA2)	1	17321173	17323484	0.00158903	0.015478	0.405396	0.382229				AT3G09910			AT3G45140
AT1G47395	uncharacterized protein(AT1G47395)	1	17383034	17383408	2.90573e-10	1.41558e-08	9.04982	3.83736				AT1G75750			AT3G20370
AT1G47400	uncharacterized protein(AT1G47400)	1	17385717	17386186	7.2667e-09	2.78194e-07	8.34566	3.22698				AT5G01520			AT2G33051
AT1G47405	pseudo(AT1G47405)	1	17389679	17390781	0.000744037	0.00828458	5.96345	0.538104				AT3G26230			AT4G29700
AT1G47530	MATE efflux family protein(AT1G47530)	1	17451680	17454421	0.000334387	0.00418894	-0.51681	-0.480139				AT5G10580			AT3G03270
AT1G47900	filament-like protein (DUF869)(AT1G47900)	1	17647144	17651425	0.000517667	0.0060909	0.513174	0.474988				AT1G16960			AT4G36470
AT1G47950	pseudo(AT1G47950)	1	17675488	17683629	2.2915e-12	1.51709e-10	-1.58436	-1.33461				AT1G72910			AT2G37420
AT1G48000	myb domain protein 112(MYB112)	1	17704179	17706460	1.2622e-07	3.79936e-06	-2.56008	-1.39049				AT2G29300			AT3G02040
AT1G48090	calcium-dependent lipid-binding family protein(AT1G48090)	1	17732010	17758444	0.00364908	0.0301234	-0.321985	-0.308082				AT1G22065			AT2G33050
AT1G48260	CBL-interacting protein kinase 17(CIPK17)	1	17813976	17817283	0.0010981	0.0113715	-1.20465	-0.802889				AT5G38900			AT1G01060
AT1G48300	diacylglycerol acyltransferase(DGAT3)	1	17847356	17848564	4.80165e-17	5.26325e-15	1.10051	1.03505				AT5G57685			AT5G63590
AT1G48350	Ribosomal L18p/L5e family protein(EMB3105)	1	17867204	17868342	0.00300161	0.0258914	0.350762	0.33362				AT3G22550			AT4G14150
AT1G48430	Dihydroxyacetone kinase(AT1G48430)	1	17902636	17906806	0.000771141	0.0085126	-0.606797	-0.541888				AT4G11650			AT3G20260
AT1G48520	GLU-ADT subunit B(GATB)	1	17940088	17942822	0.0038067	0.0311041	0.455458	0.417426				AT2G46680			AT5G01370
AT1G48570	zinc finger (Ran-binding) family protein(AT1G48570)	1	17955278	17957719	0.000374955	0.00463715	1.15184	0.831995				AT4G11910			AT1G02335
AT1G48620	high mobility group A5(HON5)	1	17973697	17976389	0.00265406	0.0234774	-0.404191	-0.378969				AT3G18560			AT1G02730
AT1G48750	Bifunctional inhibitor/lipid-transfer protein/seed storage 2S albumin superfamily protein(AT1G48750)	1	18035967	18036510	3.37062e-08	1.14345e-06	-0.777617	-0.724755				AT4G18830			AT2G28250
AT1G48760	delta-adaptin(delta-ADR)	1	18035967	18039405	2.87839e-13	2.14385e-11	-1.23179	-1.1151				AT5G57340			AT1G16400
AT1G48930	glycosyl hydrolase 9C1(GH9C1)	1	18101643	18104661	0.000966284	0.0102438	1.09881	0.781373				AT3G28100			AT3G59220
AT1G49032	uncharacterized protein(AT1G49032)	1	18138268	18139005	0.0029585	0.025586	-1.08498	-0.727726				AT2G44010			AT1G35780
AT1G49050	Eukaryotic aspartyl protease family protein(AT1G49050)	1	18150538	18153361	0.000158212	0.00224048	-0.819577	-0.698644				AT4G22305			AT2G46660
AT1G49310	uncharacterized protein(AT1G49310)	1	18237863	18238367	0.00464	0.0363098	-1.93125	-0.713929				AT5G14780			AT2G37630
AT1G49500	transcription initiation factor TFIID subunit 1b-like protein(AT1G49500)	1	18321295	18322284	3.30866e-05	0.000569953	-0.589901	-0.549107				AT1G72930			AT1G66920
AT1G49570	Peroxidase superfamily protein(AT1G49570)	1	18347036	18348951	9.64119e-13	6.72798e-11	-2.89243	-1.82832				AT1G72180			AT5G26280
AT1G49600	RNA-binding protein 47A(RBP47A)	1	18356886	18360150	0.000978137	0.0103412	0.483145	0.447771				AT1G65790			AT3G48280
AT1G49640	alpha/beta-Hydrolases superfamily protein(AT1G49640)	1	18375538	18376729	0.00024479	0.00322657	4.59073	0.908036				AT5G24780			AT2G20500
AT1G49660	carboxyesterase 5(CXE5)	1	18378697	18379799	8.17814e-07	2.06794e-05	0.876909	0.785557				AT4G37900			AT3G22120
AT1G49750	Leucine-rich repeat (LRR) family protein(AT1G49750)	1	18410929	18412801	2.74625e-16	2.81134e-14	-1.3356	-1.2164				AT2G38300			AT3G04630
AT1G49920	MuDR family transposase(AT1G49920)	1	18481774	18484233	0.000987918	0.0104256	5.28809	0.836607				AT5G14940			AT5G13290
AT1G50010	tubulin alpha-2 chain(TUA2)	1	18517586	18520000	3.27466e-07	9.01618e-06	0.535708	0.514869				AT5G59800			AT5G26860
AT1G50240	kinase family with ARM repeat domain-containing protein(FU)	1	18607047	18614162	0.00469039	0.0366305	1.24162	0.726939				AT3G25717			AT5G17220
AT1G50490	ubiquitin-conjugating enzyme 20(UBC20)	1	18704805	18706478	0.006376	0.0464906	0.738202	0.581788				AT3G60160			AT5G59080
AT1G50600	scarecrow-like 5(SCL5)	1	18737132	18739547	0.00324675	0.0274456	-0.411335	-0.383761				AT1G05340			AT1G26450
AT1G51070	basic helix-loop-helix (bHLH) DNA-binding superfamily protein(bHLH115)	1	18927877	18929762	0.00297052	0.0256518	0.444125	0.410409				AT2G40300			AT4G10120
AT1G51110	Plastid-lipid associated protein PAP / fibrillin family protein(AT1G51110)	1	18935329	18937665	0.0011174	0.0115405	-0.427152	-0.401765				AT4G23700			AT5G66750
AT1G51140	basic helix-loop-helix (bHLH) DNA-binding superfamily protein(FBH3)	1	18943457	18945753	0.00132632	0.0132678	-0.496196	-0.456097				AT1G46554			AT3G59140
AT1G51270	vesicle-associated protein 1-4(AT1G51270)	1	19007510	19011272	0.000368783	0.00457227	-1.08876	-0.810251				AT3G54820			AT1G51850
AT1G51400	Photosystem II 5 kD protein(AT1G51400)	1	19052023	19052582	0.000225211	0.00300773	-0.321116	-0.312408				AT3G44610			AT5G25830
AT1G51402	uncharacterized protein(AT1G51402)	1	19052193	19053534	0.00233502	0.0210723	-0.279556	-0.271144				AT1G48760			AT5G42580
AT1G51420	sucrose-phosphatase 1(SPP1)	1	19064768	19066704	0.000738126	0.00822665	-1.04342	-0.772241				AT3G44860			AT5G15070
AT1G51570	Calcium-dependent lipid-binding (CaLB domain) plant phosphoribosyltransferase family protein(AT1G51570)	1	19122170	19124688	5.4349e-05	0.000890665	0.461423	0.440252				AT3G20300			AT1G59960
AT1G51650	ATP synthase epsilon chain(AT1G51650)	1	19152615	19153929	0.00642946	0.0468069	0.450804	0.409601				AT1G02850			AT1G09420
AT1G51800	Leucine-rich repeat protein kinase family protein(IOS1)	1	19214148	19217970	0.000821355	0.0089735	0.656926	0.575387				AT3G49790			AT3G03770
AT1G51830	Leucine-rich repeat protein kinase family protein(AT1G51830)	1	19243025	19246010	0.000898467	0.0096526	-0.723773	-0.616076				AT1G15380			AT5G40390
AT1G51850	Leucine-rich repeat protein kinase family protein(AT1G51850)	1	19252847	19256783	1.47626e-05	0.000279814	1.01375	0.843973				AT5G44610			AT2G43040
AT1G51890	Leucine-rich repeat protein kinase family protein(AT1G51890)	1	19274658	19278528	0.00521215	0.0397115	-0.662575	-0.549001				AT5G25840			AT3G44320
AT1G52000	Mannose-binding lectin superfamily protein(AT1G52000)	1	19333159	19336115	0.00224353	0.0203573	0.289822	0.280539				AT3G17070			AT2G39220
AT1G52030	myrosinase-binding protein 2(MBP2)	1	19345940	19349088	1.94444e-22	3.55786e-20	-2.51066	-2.02067				AT1G32190			AT1G33590
AT1G52100	Mannose-binding lectin superfamily protein(AT1G52100)	1	19383122	19385602	1.83348e-19	2.56665e-17	1.93753	1.65782				AT1G69480			AT5G65920
AT1G52140	Avr9/Cf-9 rapidly elicited protein(AT1G52140)	1	19407364	19408254	0.00416351	0.0333626	-0.829445	-0.634057				AT3G15450			AT3G45650
AT1G52190	Major facilitator superfamily protein(AT1G52190)	1	19434509	19438971	2.59886e-13	1.94187e-11	-1.09956	-1.01515				AT2G47550			AT5G48470
AT1G52400	beta glucosidase 18(BGLU18)	1	19515143	19518411	4.04395e-11	2.21723e-09	-0.571156	-0.555853				AT3G14810			AT1G32860
AT1G52560	HSP20-like chaperones superfamily protein(AT1G52560)	1	19574760	19575866	0.000611879	0.00704252	1.97985	0.897377				AT1G48260			AT1G01110
AT1G52690	Late embryogenesis abundant protein (LEA) family protein(LEA7)	1	19619745	19621534	9.29632e-17	9.86428e-15	-3.24546	-2.11853				AT3G23340			AT4G00770
AT1G52855	uncharacterized protein(AT1G52855)	1	19682946	19683498	0.000459361	0.0055166	-2.86046	-0.856864				AT1G61560			AT2G46880
AT1G52870	Peroxisomal membrane 22 kDa (Mpv17/PMP22) family protein(AT1G52870)	1	19685745	19687907	2.16928e-07	6.23146e-06	-0.532118	-0.512263				AT3G57520			AT2G44080
AT1G52890	NAC domain containing protein 19(NAC019)	1	19697004	19698482	4.63898e-10	2.19201e-08	-1.72408	-1.34641				AT2G29090			AT4G23000
AT1G53080	Legume lectin family protein(AT1G53080)	1	19781368	19782219	0.00060981	0.00702218	6.01741	0.558392				AT5G39020			AT1G07390
AT1G53100	Core-2/I-branching beta-1,6-N-acetylglucosaminyltransferase family protein(AT1G53100)	1	19786900	19789029	0.0048496	0.0375775	-2.04294	-0.699749				AT5G18270			AT1G56120
AT1G53160	squamosa promoter binding protein-like 4(SPL4)	1	19806419	19807608	1.35117e-09	5.94667e-08	-3.30489	-1.63821				AT3G48115			AT4G02800
AT1G53210	sodium/calcium exchanger family protein / calcium-binding EF hand family protein(AT1G53210)	1	19844632	19847836	0.00347212	0.0289505	-0.299466	-0.288328				AT1G80960			AT4G36670
AT1G53240	Lactate/malate dehydrogenase family protein(mMDH1)	1	19854615	19856937	5.19874e-05	0.000857405	0.538789	0.505805				AT2G28720			AT3G54400
AT1G53310	phosphoenolpyruvate carboxylase 1(PPC1)	1	19884027	19888369	2.86986e-10	1.404e-08	0.614476	0.593734				AT5G63850			AT1G32900
AT1G53440	Leucine-rich repeat transmembrane protein kinase(AT1G53440)	1	19945959	19951562	0.00502203	0.0385537	-0.451706	-0.41239				AT5G24770			AT1G28660
AT1G53450	epstein-barr nuclear antigen(AT1G53450)	1	19951006	19954115	0.00163874	0.015872	-0.615799	-0.539859				AT5G59400			AT5G66460
AT1G53560	Ribosomal protein L18ae family(AT1G53560)	1	19984742	19985983	3.49152e-06	7.60411e-05	-1.31284	-1.01457				AT4G16146			AT1G06080
AT1G53570	mitogen-activated protein kinase kinase kinase 3(MAP3KA)	1	19987191	19991135	0.00184543	0.0175037	-0.474801	-0.437401				AT4G20110			AT1G46480
AT1G53580	glyoxalase II 3(GLY3)	1	19991275	19993334	2.10151e-06	4.86889e-05	-0.62932	-0.591053				AT4G06534			AT1G01580
AT1G53780	26S proteasome regulatory complex ATPase(AT1G53780)	1	20073996	20079002	0.00203022	0.0187795	-0.41845	-0.391933				AT3G53720			AT2G34060
AT1G53790	F-box and associated interaction domains-containing protein(AT1G53790)	1	20079081	20081455	0.000347537	0.00433964	-2.08459	-0.931245				AT1G74590			AT3G01550
AT1G53910	uncharacterized protein(RAP2.12)	1	20135112	20136970	2.57845e-15	2.3683e-13	-0.895721	-0.855367				AT2G20100			AT1G03870
AT1G54000	GDSL-like Lipase/Acylhydrolase superfamily protein(GLL22)	1	20154169	20156419	0.000948369	0.0100907	0.559335	0.506031				AT1G26208			AT3G58650
AT1G54010	GDSL-like Lipase/Acylhydrolase superfamily protein(AT1G54010)	1	20158664	20160815	3.27408e-32	1.11887e-29	1.91639	1.74738				AT2G15220			AT5G54660
AT1G54020	GDSL-like Lipase/Acylhydrolase superfamily protein(AT1G54020)	1	20161670	20163748	0.00211243	0.0194103	-3.6589	-0.649264				AT5G06320			AT1G70560
AT1G54100	aldehyde dehydrogenase 7B4(ALDH7B4)	1	20195264	20199130	5.00714e-27	1.29284e-24	-1.0855	-1.04637				AT4G14480			AT1G16340
AT1G54160	nuclear factor Y, subunit A5(NF-YA5)	1	20217336	20219452	0.00105577	0.0110153	-0.920883	-0.713431				AT2G39030			AT4G23060
AT1G54220	Dihydrolipoamide acetyltransferase, long form protein(AT1G54220)	1	20246037	20250310	0.00163135	0.0158417	0.594121	0.525372				AT3G11340			AT2G02740
AT1G54580	acyl carrier protein 2(ACP2)	1	20389347	20391015	0.00283109	0.0247234	0.409756	0.383214				AT1G11270			AT1G43910
AT1G54780	thylakoid lumen 18.3 kDa protein(TLP18.3)	1	20439434	20441159	0.00670954	0.0482863	-0.313353	-0.298672				AT3G14280			AT1G20380
AT1G54820	Protein kinase superfamily protein(AT1G54820)	1	20447316	20450861	1.90204e-09	8.16999e-08	-1.03255	-0.931289				AT4G15490			AT4G05520
AT1G54970	proline-rich protein 1(PRP1)	1	20505000	20506488	0.00644523	0.0468695	2.374	0.637255				AT2G15480			AT2G22920
AT1G55110	indeterminate(ID)-domain 7(IDD7)	1	20560284	20563171	6.89751e-09	2.64496e-07	-1.016	-0.91276				AT5G43580			AT1G08160
AT1G55360	tRNA-splicing ligase (DUF239)(AT1G55360)	1	20666222	20668726	0.000367465	0.00456395	0.432228	0.410023				AT2G26355			AT2G22610
AT1G55490	chaperonin 60 beta(CPN60B)	1	20715563	20719196	5.20626e-15	4.63537e-13	0.761785	0.736105				AT3G22460			AT5G44110
AT1G55690	Sec14p-like phosphatidylinositol transfer family protein(AT1G55690)	1	20808261	20812840	0.000701274	0.00788781	0.573443	0.518806				AT3G61970			AT4G02990
AT1G55790	ferredoxin-fold anticodon-binding domain protein(AT1G55790)	1	20852324	20856122	0.000901632	0.00967765	-3.07803	-0.770394				AT5G64100			AT4G15890
AT1G55840	Sec14p-like phosphatidylinositol transfer family protein(AT1G55840)	1	20873602	20876272	0.00506028	0.0387856	-0.44711	-0.408864				AT1G12090			AT2G46630
AT1G55920	serine acetyltransferase 2;1(SERAT2;1)	1	20912116	20913447	5.02078e-05	0.000831004	-0.536593	-0.504117				AT5G57910			AT2G02990
AT1G55960	Polyketide cyclase/dehydrase and lipid transport superfamily protein(AT1G55960)	1	20927643	20930017	1.48102e-07	4.39539e-06	0.614329	0.584915				AT5G45380			AT1G33260
AT1G56010	NAC domain containing protein 1(NAC1)	1	20946571	20949281	4.8302e-05	0.00080289	-0.8486	-0.731355				AT2G05540			AT2G34960
AT1G56070	Ribosomal protein S5/Elongation factor G/III/V family protein(LOS1)	1	20967930	20971742	6.48987e-05	0.00103896	0.31647	0.309327				AT3G07570			AT3G09070
AT1G56110	NOP56-like pre RNA processing ribonucleoprotein(NOP56)	1	20984389	20986951	0.00208055	0.0191628	0.485645	0.444929				AT4G12080			AT1G58370
AT1G56120	Leucine-rich repeat transmembrane protein kinase(AT1G56120)	1	20987288	20993072	3.15735e-05	0.000546318	1.03448	0.843035				AT2G31865			AT1G69040
AT1G56140	Leucine-rich repeat transmembrane protein kinase(AT1G56140)	1	21001574	21007809	0.000590963	0.00684927	-0.676184	-0.591874				AT3G51895			AT3G13650
AT1G56190	Phosphoglycerate kinase family protein(AT1G56190)	1	21028216	21030649	0.00128533	0.0129469	0.366862	0.350135				AT4G13420			AT2G40610
AT1G56220	Dormancy/auxin associated family protein(AT1G56220)	1	21043348	21044738	4.54295e-07	1.21904e-05	-0.521999	-0.502219				AT3G22600			AT3G10120
AT1G56280	drought-induced 19(DI19)	1	21072855	21074877	1.69391e-05	0.000313649	-0.375041	-0.364841				AT4G34590			AT3G10050
AT1G56300	Chaperone DnaJ-domain superfamily protein(AT1G56300)	1	21078820	21080423	0.00194863	0.0182296	-0.813639	-0.649049				AT5G01250			AT4G01080
AT1G56330	secretion-associated RAS 1B(SAR1B)	1	21086555	21088549	0.00643516	0.0468337	0.378042	0.353043				AT5G36220			AT3G01800
AT1G56430	nicotianamine synthase 4(NAS4)	1	21136944	21138087	6.20465e-21	1.00828e-18	2.90045	2.16473				AT3G61280			AT5G20980
AT1G56580	plant/protein (Protein of unknown function, DUF538)(SVB)	1	21198259	21198956	1.40001e-10	7.10339e-09	0.760703	0.723311				AT3G48080			AT5G54060
AT1G56600	galactinol synthase 2(GolS2)	1	21207537	21209596	0.000638552	0.0072703	-0.488352	-0.454183				AT3G23120			AT5G54710
AT1G56650	production of anthocyanin pigment 1(PAP1)	1	21233595	21235137	0.000527487	0.00618454	-0.797164	-0.667398				AT4G04330			AT1G79410
AT1G56700	Peptidase C15, pyroglutamyl peptidase I-like protein(AT1G56700)	1	21256176	21257973	0.00470357	0.0367154	-0.430345	-0.396542				AT2G29350			AT5G38010
AT1G56720	Protein kinase superfamily protein(AT1G56720)	1	21263420	21266368	0.0041807	0.0334427	-0.748369	-0.598273				AT4G35380			AT1G69200
AT1G57590	Pectinacetylesterase family protein(AT1G57590)	1	21327360	21329763	1.64142e-11	9.58377e-10	-1.95228	-1.49358				AT4G25800			AT2G38750
AT1G57750	cytochrome P450, family 96, subfamily A, polypeptide 15(CYP96A15)	1	21383981	21385709	3.99101e-08	1.33443e-06	-8.35904	-1.85255				AT2G32010			AT5G23020
AT1G57770	FAD/NAD(P)-binding oxidoreductase family protein(AT1G57770)	1	21395196	21398280	7.45358e-05	0.00117008	0.604943	0.557148				AT5G41750			AT5G12940
AT1G58025	DNA-binding bromodomain-containing protein(AT1G58025)	1	21457667	21462243	2.15788e-05	0.000389021	0.889393	0.766004				AT5G25930			AT1G28570
AT1G58030	cationic amino acid transporter 2(CAT2)	1	21464001	21468420	0.000155809	0.00221178	-0.443491	-0.422137				AT4G22200			AT1G48930
AT1G58080	ATP phosphoribosyl transferase 1(ATP-PRT1)	1	21504314	21507540	1.71433e-08	6.12887e-07	0.689093	0.653206				AT3G09010			AT1G48300
AT1G58170	Disease resistance-responsive (dirigent-like protein) family protein(AT1G58170)	1	21536128	21536836	0.000343842	0.0042958	1.54009	0.918395				AT4G13250			AT1G02950
AT1G58180	beta carbonic anhydrase 6(BCA6)	1	21537770	21539914	1.65247e-05	0.000307201	-0.747646	-0.673071				AT5G59530			AT1G79110
AT1G58270	TRAF-like family protein(ZW9)	1	21612116	21614117	2.05873e-14	1.7086e-12	-0.955546	-0.903648				AT3G55470			AT5G58300
AT1G58280	Phosphoglycerate mutase family protein(AT1G58280)	1	21620331	21622611	3.79994e-05	0.000647778	0.773036	0.68441				AT1G13245			AT2G32540
AT1G58290	Glutamyl-tRNA reductase family protein(HEMA1)	1	21623726	21626200	3.0123e-06	6.69856e-05	-0.429823	-0.416833				AT4G26530			AT3G07540
AT1G58320	PLAC8 family protein(AT1G58320)	1	21634123	21635303	2.57672e-06	5.82469e-05	-4.32524	-1.26341				AT5G10650			AT4G03210
AT1G58360	amino acid permease 1(AAP1)	1	21676530	21680502	1.55414e-17	1.83325e-15	-1.87163	-1.59039				AT1G26420			AT4G03100
AT1G58370	glycosyl hydrolase family 10 protein / carbohydrate-binding domain-containing protein(RXF12)	1	21684584	21688321	0.0024436	0.0218991	1.07819	0.73653				AT5G24160			AT1G76680
AT1G58430	GDSL-like Lipase/Acylhydrolase family protein(RXF26)	1	21711565	21713103	1.30256e-08	4.73693e-07	-8.59604	-2.04231				AT5G43350			AT2G41800
AT1G58602	LRR and NB-ARC domains-containing disease resistance protein(AT1G58602)	1	21746354	21765705	6.39273e-07	1.66354e-05	-0.512577	-0.493342				AT4G13840			AT2G44830
AT1G59590	ZCF37(ZCF37)	1	21887752	21888792	0.000713184	0.00799853	-1.04534	-0.774067				AT5G01870			AT3G60840
AT1G59700	glutathione S-transferase TAU 16(GSTU16)	1	21936296	21937959	0.00225831	0.0204754	-0.511457	-0.463631				AT2G44790			AT3G03450
AT1G59960	NAD(P)-linked oxidoreductase superfamily protein(AT1G59960)	1	22071292	22073147	1.35806e-05	0.000259528	1.0156	0.84618				AT1G52190			AT1G26730
AT1G59990	DEA(D/H)-box RNA helicase family protein(EMB3108)	1	22090238	22093060	6.02933e-05	0.000974337	0.918561	0.770088				AT1G01250			AT4G15620
AT1G60030	nucleobase-ascorbate transporter 7(NAT7)	1	22113841	22116845	0.00132762	0.0132751	2.28013	0.812324				AT4G34990			AT1G01750
AT1G60110	Mannose-binding lectin superfamily protein(AT1G60110)	1	22168502	22170649	9.0476e-05	0.00138961	3.27734	0.993486				AT4G16880			AT5G23910
AT1G60260	beta glucosidase 5(BGLU5)	1	22218788	22221409	0.00315145	0.026796	-0.630935	-0.540198				AT1G72830			AT2G25880
AT1G60270	beta glucosidase 6(BGLU6)	1	22221677	22224257	0.00174219	0.0166948	0.809339	0.649758				AT1G51270			AT2G18150
AT1G60390	polygalacturonase 1(PG1)	1	22247474	22249636	2.45826e-17	2.77306e-15	1.70172	1.48232				AT1G20630			AT5G67200
AT1G60470	galactinol synthase 4(GolS4)	1	22278975	22280586	1.46272e-17	1.73422e-15	-1.96757	-1.64666				AT1G54100			AT4G35930
AT1G60590	Pectin lyase-like superfamily protein(AT1G60590)	1	22314170	22316970	0.00110145	0.0114011	0.640154	0.560769				AT2G44980			AT3G47640
AT1G60730	NAD(P)-linked oxidoreductase superfamily protein(AT1G60730)	1	22358035	22360184	0.00186118	0.0175956	-0.651123	-0.560835				AT1G49032			AT5G59090
AT1G60810	ATP-citrate lyase A-2(ACLA-2)	1	22388527	22391165	0.000622985	0.00714557	0.761995	0.644505				AT4G30960			AT1G11545
AT1G60950	2Fe-2S ferredoxin-like superfamily protein(FED A)	1	22444390	22445222	1.56246e-10	7.87604e-09	-0.583508	-0.56619				AT2G24850			AT1G77120
AT1G61250	secretory carrier 3(SC3)	1	22585838	22588969	0.00042236	0.00512254	-0.508057	-0.471998				AT3G63380			AT1G35530
AT1G61520	PSI type III chlorophyll a/b-binding protein(LHCA3)	1	22699715	22701383	3.85674e-05	0.000656097	-0.315071	-0.308423				AT5G45070			AT1G06490
AT1G61560	Seven transmembrane MLO family protein(MLO6)	1	22708604	22712210	5.6701e-10	2.63524e-08	-1.2023	-1.05625				AT2G17550			AT5G17780
AT1G61660	basic helix-loop-helix (bHLH) DNA-binding superfamily protein(AT1G61660)	1	22753715	22756300	3.1248e-05	0.000541088	-0.680399	-0.619568				AT1G77000			AT4G35350
AT1G61795	PAK-box/P21-Rho-binding family protein(AT1G61795)	1	22819632	22821029	0.00417846	0.0334363	-1.42204	-0.746421				AT5G42825			AT3G25700
AT1G61800	glucose-6-phosphate/phosphate translocator 2(GPT2)	1	22824440	22826774	2.7681e-11	1.56891e-09	1.70652	1.37594				AT1G07430			AT1G32730
AT1G61810	beta-glucosidase 45(BGLU45)	1	22830015	22834728	0.00584551	0.0434554	1.38272	0.719844				AT1G31580			AT1G67600
AT1G61820	beta glucosidase 46(BGLU46)	1	22835078	22838615	9.59794e-19	1.28182e-16	-2.14125	-1.76313				AT5G20960			AT1G48570
AT1G62380	ACC oxidase 2(ACO2)	1	23082170	23084253	4.7669e-10	2.24237e-08	0.653338	0.627915				AT5G06510			AT2G13820
AT1G62430	CDP-diacylglycerol synthase 1(CDS1)	1	23105941	23109476	0.00371928	0.0305726	-0.493631	-0.446116				AT3G62590			AT1G07780
AT1G62440	leucine-rich repeat/extensin 2(LRX2)	1	23111818	23115293	0.00059178	0.00685533	6.02243	0.5623				AT5G04950			AT1G09470
AT1G62510	Bifunctional inhibitor/lipid-transfer protein/seed storage 2S albumin superfamily protein(AT1G62510)	1	23136369	23137191	0	0	-3.36735	-2.8683				AT1G08230			AT5G64120
AT1G62540	flavin-monooxygenase glucosinolate S-oxygenase 2(FMO GS-OX2)	1	23151794	23155717	0.00142082	0.0140498	0.474426	0.43875				AT5G22300			AT5G14760
AT1G62750	Translation elongation factor EFG/EF2 protein(SCO1)	1	23233434	23236447	1.50531e-12	1.011e-10	0.591747	0.576897				AT1G13650			AT3G53190
AT1G62770	Plant invertase/pectin methylesterase inhibitor superfamily protein(AT1G62770)	1	23245886	23246890	5.33945e-13	3.86536e-11	2.26726	1.668				AT3G23170			AT4G22970
AT1G62780	dimethylallyl, adenosine tRNA methylthiotransferase(AT1G62780)	1	23249145	23251105	0.000175792	0.00245349	0.588384	0.539555				AT1G76800			AT3G18760
AT1G62810	Copper amine oxidase family protein(CuAO1)	1	23257726	23261966	1.20038e-08	4.41366e-07	-0.927081	-0.844883				AT1G68600			AT5G67210
AT1G62940	acyl-CoA synthetase 5(ACOS5)	1	23310535	23312747	0.00136865	0.013615	-5.99817	-0.437137				AT5G57050			AT5G62550
AT1G62960	ACC synthase 10(ACS10)	1	23318187	23320316	0.0020069	0.0186173	0.50641	0.46084				AT1G71140			AT1G28400
AT1G62980	expansin A18(EXPA18)	1	23331676	23333110	5.158e-06	0.000108178	1.95895	1.1732				AT1G80440			AT5G05270
AT1G63000	nucleotide-rhamnose synthase/epimerase-reductase(NRS/ER)	1	23342393	23344113	5.25852e-05	0.000865422	0.495131	0.469257				AT1G13700			AT2G14050
AT1G63010	Major Facilitator Superfamily with SPX (SYG1/Pho81/XPR1) domain-containing protein(AT1G63010)	1	23347561	23352697	0.00415226	0.0332955	-0.374002	-0.351966				AT2G23200			AT2G19190
AT1G63090	phloem protein 2-A11(PP2-A11)	1	23391063	23392851	0.000936301	0.00998521	-0.765278	-0.639497				AT5G41810			AT3G29250
AT1G63420	O-glucosyltransferase-like protein (DUF821)(AT1G63420)	1	23515874	23518910	0.000426971	0.00517308	-0.793779	-0.668915				AT2G43820			AT3G49580
AT1G63470	AT hook motif DNA-binding family protein(AT1G63470)	1	23536519	23539220	0.00316411	0.026836	0.681457	0.569772				AT1G65690			AT3G48100
AT1G63640	P-loop nucleoside triphosphate hydrolases superfamily protein with CH (Calponin Homology) domain-containing protein(AT1G63640)	1	23589043	23595821	0.000637888	0.0072703	0.668818	0.586091				AT5G50760			AT1G68850
AT1G63710	cytochrome P450, family 86, subfamily A, polypeptide 7(CYP86A7)	1	23632178	23633942	1.42286e-05	0.000270134	-2.43722	-1.1388				AT3G61880			AT2G04530
AT1G63720	hydroxyproline-rich glycoprotein family protein(AT1G63720)	1	23635856	23637529	4.54069e-06	9.6099e-05	-1.7668	-1.14294				AT3G45410			AT1G14640
AT1G63800	ubiquitin-conjugating enzyme 5(UBC5)	1	23667616	23669080	0.00128516	0.0129469	-0.54429	-0.492523				AT5G07830			AT5G48000
AT1G63840	RING/U-box superfamily protein(AT1G63840)	1	23689697	23690807	0.00585592	0.0435177	-0.882992	-0.640971				AT5G52450			AT3G61680
AT1G64060	respiratory burst oxidase protein F(RBOH F)	1	23769774	23776931	0.000125628	0.00183273	-0.720139	-0.637446				AT1G59590			AT1G08340
AT1G64110	P-loop containing nucleoside triphosphate hydrolases superfamily protein(DAA1)	1	23796719	23801725	6.42239e-15	5.65316e-13	-1.63663	-1.40875				AT4G20260			AT1G05950
AT1G64140	WRKY transcription factor(AT1G64140)	1	23803793	23807159	0.000879683	0.00950818	-0.426847	-0.402465				AT2G38470			AT2G29440
AT1G64170	cation/H+ exchanger 16(CHX16)	1	23815239	23818293	1.43506e-10	7.24954e-09	1.19423	1.05922				AT1G51420			AT5G56090
AT1G64200	vacuolar H+-ATPase subunit E isoform 3(VHA-E3)	1	23828526	23830002	0.00226179	0.020491	0.717074	0.59629				AT1G67710			AT3G50740
AT1G64280	regulatory protein (NPR1)(NPR1)	1	23852748	23855566	0.000163494	0.00230627	-0.577842	-0.531873				AT4G24480			AT3G28740
AT1G64360	uncharacterized protein(AT1G64360)	1	23887870	23888533	1.01755e-14	8.82306e-13	-2.43887	-1.79276				AT5G12050			AT5G05940
AT1G64390	glycosyl hydrolase 9C2(GH9C2)	1	23911119	23915229	6.83919e-13	4.86022e-11	0.814178	0.77743				AT2G46620			AT5G48010
AT1G64405	uncharacterized protein(AT1G64405)	1	23923732	23924336	0.000747255	0.00831245	2.14734	0.869765				AT1G72120			AT4G12830
AT1G64510	Translation elongation factor EF1B/ribosomal protein S6 family protein(AT1G64510)	1	23954803	23956255	0.000794255	0.00872254	0.364636	0.34945				AT2G40460			AT3G13150
AT1G64590	NAD(P)-binding Rossmann-fold superfamily protein(AT1G64590)	1	23993533	23995509	1.11211e-21	1.9431e-19	-1.88851	-1.65217				AT1G78960			AT3G51720
AT1G64660	methionine gamma-lyase(MGL)	1	24028918	24030780	2.0986e-29	6.25221e-27	-1.99512	-1.78893				AT3G13610			AT1G64170
AT1G64670	alpha/beta-Hydrolases superfamily protein(BDG1)	1	24030820	24033556	0.00335204	0.0281107	0.83999	0.645252				AT1G54820			AT4G15960
AT1G64720	Polyketide cyclase/dehydrase and lipid transport superfamily protein(CP5)	1	24046553	24048622	0.000357778	0.00445555	-0.404082	-0.385891				AT3G50340			AT1G26770
AT1G64770	NDH-dependent cyclic electron flow 1(PnsB2)	1	24057063	24059561	0.000647085	0.00734944	0.438198	0.413114				AT5G15500			AT3G53620
AT1G64810	APO RNA-binding protein (DUF794)(APO1)	1	24086558	24088538	5.66686e-06	0.000117682	-0.864322	-0.762618				AT5G13320			AT1G05710
AT1G64900	cytochrome P450, family 89, subfamily A, polypeptide 2(CYP89A2)	1	24113215	24114984	9.26144e-05	0.00141497	-0.457948	-0.435941				AT2G26170			AT4G34135
AT1G64930	cytochrome P450, family 87, subfamily A, polypeptide 7(CYP89A7)	1	24120926	24122461	0.00122941	0.0124647	2.51612	0.803019				AT1G02360			AT2G18500
AT1G64950	cytochrome P450, family 89, subfamily A, polypeptide 5(CYP89A5)	1	24127561	24129458	0.000620199	0.00711712	-0.43076	-0.407044				AT5G37540			AT1G12950
AT1G64980	Nucleotide-diphospho-sugar transferases superfamily protein(CDI)	1	24137517	24139276	1.12251e-13	8.60891e-12	1.27416	1.14983				AT4G23170			AT3G45710
AT1G65010	WEB family protein (DUF827)(AT1G65010)	1	24149543	24154274	1.11565e-05	0.000217132	0.576483	0.542161				AT2G45920			AT5G42800
AT1G65190	Protein kinase superfamily protein(AT1G65190)	1	24215644	24217328	0.000825054	0.00900819	0.531457	0.4863				AT2G23810			AT2G29500
AT1G65390	phloem protein 2 A5(PP2-A5)	1	24292478	24294631	0.000915175	0.00978686	5.90739	0.517197				AT5G50950			AT3G63110
AT1G65450	HXXXD-type acyl-transferase family protein(GLC)	1	24315814	24319064	0.0010155	0.0106924	-1.99921	-0.850163				AT4G31860			AT1G75280
AT1G65480	PEBP (phosphatidylethanolamine-binding protein) family protein(FT)	1	24331428	24333934	0.00659222	0.0477228	1.99197	0.674771				AT3G21280			AT4G36910
AT1G65580	Endonuclease/exonuclease/phosphatase family protein(FRA3)	1	24377314	24384079	0.000258133	0.00338324	-0.569715	-0.522963				AT1G55110			AT2G18328
AT1G65690	Late embryogenesis abundant (LEA) hydroxyproline-rich glycoprotein family(AT1G65690)	1	24431430	24432953	4.44232e-09	1.786e-07	-1.05258	-0.941183				AT4G22980			AT2G27000
AT1G65730	YELLOW STRIPE like 7(YSL7)	1	24442504	24446291	0.0047619	0.0370586	1.31086	0.732494				AT2G30750			AT4G34950
AT1G65790	receptor kinase 1(RK1)	1	24468932	24472329	1.19449e-06	2.91167e-05	-1.2537	-1.00713				AT3G44870			AT5G67090
AT1G65800	receptor kinase 2(RK2)	1	24473121	24476715	1.93482e-08	6.83302e-07	-0.706938	-0.66803				AT2G05510			AT5G42760
AT1G65840	polyamine oxidase 4(PAO4)	1	24489780	24493024	0.000163598	0.00230627	0.605474	0.552992				AT5G53120			AT5G54720
AT1G65845	uncharacterized protein(AT1G65845)	1	24493174	24493798	0.00191879	0.0180099	0.86343	0.672104				AT1G70160			AT4G20320
AT1G65900	plant/protein(AT1G65900)	1	24515837	24518487	0.00664307	0.0480011	-0.967632	-0.659603				AT4G30270			AT2G28510
AT1G65930	cytosolic NADP+-dependent isocitrate dehydrogenase(cICDH)	1	24538886	24542129	0.00177575	0.0169744	0.359891	0.343157				AT5G23210			AT1G73370
AT1G65980	thioredoxin-dependent peroxidase 1(TPX1)	1	24559306	24560936	0.00137504	0.0136552	-0.366073	-0.349261				AT3G59010			AT5G63180
AT1G66020	Terpenoid cyclases/Protein prenyltransferases superfamily protein(AT1G66020)	1	24577553	24580185	0.00308844	0.026443	-5.02182	-0.640348				AT5G22390			AT4G14970
AT1G66390	myb domain protein 90(MYB90)	1	24763957	24765541	7.71983e-08	2.4341e-06	2.7289	1.43303				AT4G11840			AT4G04460
AT1G66730	DNA LIGASE 6(LIG6)	1	24884681	24892046	0.000303618	0.00387238	0.667672	0.593168				AT2G37540			AT5G44400
AT1G66800	NAD(P)-binding Rossmann-fold superfamily protein(AT1G66800)	1	24924813	24926365	2.90109e-20	4.40624e-18	3.01296	2.18988				AT2G25590			AT1G50240
AT1G66830	Leucine-rich repeat protein kinase family protein(AT1G66830)	1	24930665	24932918	4.65699e-08	1.53068e-06	2.14271	1.37594				AT5G20230			AT3G07060
AT1G66920	Protein kinase superfamily protein(AT1G66920)	1	24965304	24967522	0.000144273	0.00207079	0.990596	0.792619				AT2G47160			AT3G54990
AT1G66940	kinase-like protein(AT1G66940)	1	24973028	24974791	8.75621e-14	6.82808e-12	1.64205	1.39416				AT3G10570			AT2G42900
AT1G66970	SHV3-like 2(SVL2)	1	24992553	24996117	1.72946e-09	7.4701e-08	-0.654076	-0.626865				AT5G57220			AT2G12462
AT1G66980	suppressor of npr1-1 constitutive 4(SNC4)	1	24997309	25001983	1.20098e-07	3.63864e-06	-0.659651	-0.623998				AT5G53590			AT2G36970
AT1G67000	Protein kinase superfamily protein(AT1G67000)	1	25004109	25007647	3.83681e-05	0.000653185	-3.96928	-1.03258				AT3G11110			AT2G37130
AT1G67090	ribulose bisphosphate carboxylase small chain 1A(RBCS1A)	1	25048158	25049424	3.48781e-06	7.60316e-05	0.484042	0.465409				AT5G53550			AT2G35350
AT1G67110	cytochrome P450, family 735, subfamily A, polypeptide 2(CYP735A2)	1	25061731	25065446	0.00289539	0.0252186	2.38401	0.727938				AT3G11410			AT5G57625
AT1G67120	midasin-like protein(AT1G67120)	1	25069562	25095526	5.56141e-08	1.81257e-06	0.812369	0.75066				AT4G12070			AT3G58850
AT1G67300	Major facilitator superfamily protein(AT1G67300)	1	25193704	25197089	0.000342148	0.00427695	-0.775389	-0.661369				AT3G62820			AT1G64980
AT1G67340	HCP-like superfamily protein with MYND-type zinc finger(AT1G67340)	1	25230265	25231840	0.00109512	0.0113457	-0.629411	-0.553716				AT4G03820			AT5G55820
AT1G67480	Galactose oxidase/kelch repeat superfamily protein(AT1G67480)	1	25276294	25278718	0.001025	0.0107583	0.512345	0.470236				AT1G29050			AT1G19230
AT1G67600	Acid phosphatase/vanadium-dependent haloperoxidase-related protein(AT1G67600)	1	25336423	25337662	0.00511605	0.0391332	1.14793	0.710393				AT4G33150			AT4G38950
AT1G67710	response regulator 11(ARR11)	1	25376751	25379144	0.00475099	0.0369985	-1.04047	-0.694171				AT1G05170			AT1G17180
AT1G67820	Protein phosphatase 2C family protein(AT1G67820)	1	25429853	25431564	4.50365e-05	0.00075292	1.77781	1.05046				AT1G31050			AT2G25160
AT1G67860	uncharacterized protein(AT1G67860)	1	25444805	25445263	0.000195048	0.00267091	-0.745775	-0.650005				AT3G46130			AT4G34138
AT1G67865	uncharacterized protein(AT1G67865)	1	25446289	25446737	2.472e-23	4.86816e-21	-1.42456	-1.32478				AT2G41640			AT2G40480
AT1G67900	Phototropic-responsive NPH3 family protein(AT1G67900)	1	25464726	25470017	2.19031e-06	5.04445e-05	-0.589845	-0.557988				AT5G11920			AT4G34580
AT1G67940	non-intrinsic ABC protein 3(ABCI17)	1	25477670	25478803	0.000913052	0.00976865	0.871081	0.694931				AT1G44760			AT4G27010
AT1G67980	caffeoyl-CoA 3-O-methyltransferase(CCOAMT)	1	25487714	25489231	0.000281816	0.00364592	-2.74178	-0.906375				AT3G51430			AT2G32680
AT1G68060	microtubule-associated proteins 70-1(MAP70-1)	1	25510941	25514500	0.00670025	0.0482792	0.388587	0.361288				AT2G36470			AT2G46310
AT1G68150	WRKY DNA-binding protein 9(WRKY9)	1	25543969	25545717	0.00547932	0.0414158	-1.58521	-0.721459				AT5G08410			AT2G35770
AT1G68250	uncharacterized protein(AT1G68250)	1	25579373	25580194	0.000451174	0.00542768	3.82441	0.83716				AT5G24735			AT1G34040
AT1G68450	VQ motif-containing protein(PDE337)	1	25661501	25662239	0.000180099	0.00250908	-2.73944	-0.942562				AT2G19110			AT5G47500
AT1G68530	3-ketoacyl-CoA synthase 6(KCS6)	1	25712588	25714807	5.96578e-13	4.30537e-11	-0.772823	-0.741407				AT1G65900			AT3G10080
AT1G68568	ncRNA(AT1G68568)	1	25746736	25750275	3.57889e-08	1.20881e-06	-0.824846	-0.762023				AT4G36040			AT5G25140
AT1G68570	Major facilitator superfamily protein(AT1G68570)	1	25746977	25747654	0.00102382	0.0107557	-0.741021	-0.624091				AT3G06080			AT1G65730
AT1G68600	aluminum activated malate transporter family protein(AT1G68600)	1	25759842	25762934	1.95891e-08	6.90761e-07	-1.06639	-0.941503				AT5G58670			AT5G19260
AT1G68620	alpha/beta-Hydrolases superfamily protein(AT1G68620)	1	25765947	25767240	1.2302e-25	2.85874e-23	-1.91228	-1.70356				AT2G27920			AT3G22880
AT1G68740	EXS (ERD1/XPR1/SYG1) family protein(PHO1;H1)	1	25812449	25816657	4.72398e-12	3.02413e-10	1.42996	1.23601				AT1G18880			AT4G34900
AT1G68820	Transmembrane Fragile-X-F-associated protein(AT1G68820)	1	25865660	25868985	0.00455979	0.0358337	-0.577343	-0.501024				AT5G47370			AT2G29760
AT1G68850	Peroxidase superfamily protein(AT1G68850)	1	25883616	25885247	1.75482e-05	0.000323639	1.16984	0.919246				AT3G26210			AT3G14760
AT1G69040	ACT domain repeat 4(ACR4)	1	25957819	25960307	1.3032e-09	5.74644e-08	1.07828	0.966144				AT1G58270			AT3G50560
AT1G69120	K-box region and MADS-box transcription factor family protein(AP1)	1	25982330	25986313	5.60517e-06	0.000116505	-7.28258	-1.0765				AT4G16690			AT1G10470
AT1G69160	suppressor(AT1G69160)	1	26000214	26001588	0.00093784	0.00999608	-0.428834	-0.403872				AT5G01215			AT5G45850
AT1G69200	fructokinase-like protein(FLN2)	1	26015877	26018493	2.93517e-06	6.54583e-05	1.09656	0.912158				AT3G51600			AT5G23820
AT1G69230	SPIRAL1-like2(SP1L2)	1	26026312	26027708	3.61371e-05	0.000618376	1.55977	1.02437				AT5G38710			AT1G34760
AT1G69260	ABI five binding protein(AFP1)	1	26039048	26040720	0.000602348	0.00695349	-0.890138	-0.713456				AT1G29395			AT1G28010
AT1G69360	T-box transcription factor, putative (DUF863)(AT1G69360)	1	26072284	26076254	0.000285291	0.00367698	-0.653064	-0.583524				AT2G15580			AT4G35640
AT1G69440	Argonaute family protein(AGO7)	1	26101527	26105166	2.4547e-12	1.62052e-10	-2.02778	-1.55202				AT3G11420			AT1G74460
AT1G69450	Early-responsive to dehydration stress protein (ERD4)(AT1G69450)	1	26106911	26110267	0.000215725	0.00291285	-0.606159	-0.551708				AT4G22490			AT4G30290
AT1G69480	EXS (ERD1/XPR1/SYG1) family protein(AT1G69480)	1	26114112	26117797	3.17938e-05	0.000549312	-1.21746	-0.926088				AT5G01210			AT2G14610
AT1G69490	NAC-like, activated by AP3/PI(NAP)	1	26122139	26123421	1.59631e-17	1.86407e-15	-1.87677	-1.59335				AT1G80180			AT4G02270
AT1G69500	cytochrome P450, family 704, subfamily B, polypeptide 1(CYP704B1)	1	26123940	26126057	0.00671826	0.0482984	-5.42771	-0.323575				AT3G23840			AT1G11600
AT1G69530	expansin A1(EXPA1)	1	26141836	26143500	0	0	1.68077	1.63245				AT3G26220			AT1G20390
AT1G69580	Homeodomain-like superfamily protein(AT1G69580)	1	26171943	26173612	0.00667679	0.0481848	0.893446	0.639137				AT5G59050			AT5G42460
AT1G69610	zinc finger FYVE domain protein, putative (DUF1666)(AT1G69610)	1	26186954	26189489	0.0016138	0.0157041	-0.707307	-0.59683				AT2G01520			AT1G06360
AT1G69790	Protein kinase superfamily protein(AT1G69790)	1	26266609	26269013	2.92246e-05	0.000510617	-1.66818	-1.0534				AT3G11690			AT1G01690
AT1G69850	nitrate transporter 1:2(NRT1:2)	1	26296676	26300472	5.54394e-06	0.000115336	-0.615149	-0.576286				AT3G03440			AT2G39310
AT1G69870	nitrate transporter 1.7(NRT1.7)	1	26316027	26320220	5.01825e-09	1.99682e-07	0.811922	0.758129				AT2G04170			AT3G04850
AT1G69920	glutathione S-transferase TAU 12(GSTU12)	1	26334250	26335558	7.27698e-05	0.00114646	-2.59476	-1.0261				AT4G27410			AT4G04840
AT1G70160	zinc finger MYND domain protein(AT1G70160)	1	26419949	26422529	1.8377e-20	2.82811e-18	-1.00789	-0.9659				AT2G45600			AT5G27680
AT1G70170	matrix metalloproteinase(MMP)	1	26423874	26425356	7.96241e-12	4.90797e-10	-2.10019	-1.56224				AT5G37500			AT3G21720
AT1G70260	nodulin MtN21 /EamA-like transporter family protein(UMAMIT36)	1	26456844	26459450	2.88051e-09	1.19745e-07	-2.36981	-1.50193				AT1G23730			AT4G36120
AT1G70280	NHL domain-containing protein(AT1G70280)	1	26465893	26468706	0.00028194	0.00364592	0.638934	0.57362				AT3G53230			AT5G44572
AT1G70290	trehalose-6-phosphatase synthase S8(TPS8)	1	26471078	26474786	0.0014417	0.014226	-0.370475	-0.352923				AT5G05690			AT4G15430
AT1G70300	K+ uptake permease 6(KUP6)	1	26477880	26481630	0.000210675	0.00285462	-0.559069	-0.51588				AT2G32150			AT3G25730
AT1G70370	polygalacturonase 2(PG2)	1	26512681	26515188	1.41292e-10	7.15327e-09	0.807354	0.762885				AT3G51000			AT1G78120
AT1G70410	beta carbonic anhydrase 4(BCA4)	1	26533926	26538333	0.000324414	0.00408383	0.409759	0.391069				AT1G13990			AT1G04650
AT1G70420	DNA ligase-like protein, putative (DUF1645)(AT1G70420)	1	26539574	26540762	1.65248e-08	5.92597e-07	-1.41472	-1.14935				AT5G25250			AT5G58370
AT1G70530	cysteine-rich RLK (RECEPTOR-like protein kinase) 3(CRK3)	1	26588750	26591379	0.000748576	0.00832316	-0.542062	-0.495				AT1G73740			AT1G33440
AT1G70560	uncharacterized protein(TAA1)	1	26604855	26607503	0.00136258	0.0135687	1.05267	0.753993				AT5G19600			AT3G43960
AT1G70690	Receptor-like protein kinase-related family protein(HWI1)	1	26652013	26653643	1.21329e-06	2.94305e-05	-1.5382	-1.1239				AT1G62810			AT2G47260
AT1G70700	TIFY domain/Divergent CCT motif family protein(TIFY7)	1	26654768	26657064	0.00116024	0.0118983	-0.434578	-0.407736				AT1G30820			AT3G50300
AT1G70820	phosphoglucomutase, putative / glucose phosphomutase(AT1G70820)	1	26705518	26708264	0.00195629	0.0182792	-0.407738	-0.3833				AT1G76180			AT4G36580
AT1G70880	Polyketide cyclase/dehydrase and lipid transport superfamily protein(AT1G70880)	1	26722881	26723778	9.10455e-09	3.40147e-07	1.75549	1.30954				AT1G02205			AT1G23530
AT1G70950	TPX2 (targeting protein for Xklp2) protein family(AT1G70950)	1	26752689	26755359	0.00373856	0.0306659	1.40266	0.755685				AT4G15920			AT1G61810
AT1G70985	hydroxyproline-rich glycoprotein family protein(AT1G70985)	1	26764672	26765285	0.000603265	0.00696061	1.67555	0.896181				AT1G54160			AT4G14770
AT1G71015	plastid movement impaired protein(AT1G71015)	1	26789236	26790160	5.50381e-05	0.000900103	2.15655	1.0633				AT5G21170			AT5G12970
AT1G71030	MYB-like 2(MYBL2)	1	26795123	26796364	2.46703e-28	6.74456e-26	-1.45322	-1.36616				AT2G23770			AT1G72140
AT1G71040	Cupredoxin superfamily protein(LPR2)	1	26796966	26800322	1.55004e-05	0.000290952	-0.617997	-0.574745				AT3G22160			AT3G27060
AT1G71140	MATE efflux family protein(AT1G71140)	1	26824677	26826748	1.38464e-05	0.000264174	-1.06333	-0.871552				AT5G47070			AT3G15356
AT1G71697	choline kinase 1(CK1)	1	26971223	26973464	0.00261262	0.0231726	-0.680771	-0.573011				AT5G47240			AT1G16070
AT1G71880	sucrose-proton symporter 1(SUC1)	1	27054180	27056341	7.30099e-09	2.79047e-07	0.720171	0.681316				AT2G24180			AT4G33030
AT1G71970	uncharacterized protein(AT1G71970)	1	27093028	27094027	4.77742e-09	1.9141e-07	-1.3751	-1.14339				AT5G02150			AT5G14330
AT1G72120	Major facilitator superfamily protein(AT1G72120)	1	27132097	27133985	0.00312236	0.0266364	-1.03707	-0.713616				AT4G26095			AT2G01830
AT1G72140	Major facilitator superfamily protein(AT1G72140)	1	27141814	27144490	4.66354e-14	3.73694e-12	1.38626	1.23328				AT3G50440			AT4G29690
AT1G72150	PATELLIN 1(PATL1)	1	27148460	27150980	2.39985e-11	1.37021e-09	-0.661008	-0.638024				AT3G01850			AT3G01440
AT1G72180	Leucine-rich receptor-like protein kinase family protein(AT1G72180)	1	27162820	27167430	1.88377e-17	2.18875e-15	-1.25473	-1.16164				AT1G73680			AT1G15510
AT1G72250	Di-glucose binding protein with Kinesin motor domain-containing protein(AT1G72250)	1	27192845	27198314	0.000191545	0.00264223	0.856085	0.717206				AT2G29670			AT1G70950
AT1G72330	alanine aminotransferase 2(ALAAT2)	1	27233475	27236789	0.00203852	0.018828	0.838694	0.65954				AT1G35190			AT2G39510
AT1G72370	40s ribosomal protein SA(P40)	1	27242943	27244931	0.00494227	0.0380923	0.268747	0.260003				AT5G43450			AT3G61250
AT1G72416	Chaperone DnaJ-domain superfamily protein(AT1G72416)	1	27258829	27260291	0.00485676	0.0376109	-1.89577	-0.711978				AT2G28200			AT1G20930
AT1G72510	DUF1677 family protein (DUF1677)(AT1G72510)	1	27303366	27304850	0.000325847	0.00409964	-0.557664	-0.512279				AT1G17870			AT5G04770
AT1G72600	hydroxyproline-rich glycoprotein family protein(AT1G72600)	1	27338125	27340328	0.000873935	0.00946342	0.374111	0.357493				AT5G45280			AT1G28390
AT1G72610	germin-like protein 1(GER1)	1	27339114	27340044	0.000508831	0.00601129	0.383211	0.366809				AT1G53910			AT5G37180
AT1G72700	ATPase E1-E2 type family protein / haloacid dehalogenase-like hydrolase family protein(AT1G72700)	1	27365896	27371733	0.00114118	0.0117444	-0.404444	-0.382688				AT1G01140			AT3G27400
AT1G72710	casein kinase 1-like protein 2(CKL2)	1	27372271	27376584	0.00216497	0.0197991	-0.342977	-0.327889				AT5G63800			AT5G25810
AT1G72830	nuclear factor Y, subunit A3(NF-YA3)	1	27405456	27407969	1.3437e-06	3.22571e-05	-1.09045	-0.918488				AT4G23400			AT4G21870
AT1G72910	Toll-Interleukin-Resistance (TIR) domain-containing protein(AT1G72910)	1	27435614	27437144	2.66804e-05	0.000473281	-1.29103	-0.958425				AT5G57655			AT3G29590
AT1G72930	toll/interleukin-1 receptor-like protein(TIR)	1	27439452	27440464	2.5326e-20	3.87188e-18	-1.25729	-1.1771				AT1G03400			AT3G44550
AT1G73010	inorganic pyrophosphatase 1(PS2)	1	27464572	27466256	8.92806e-08	2.7811e-06	0.682802	0.644164				AT5G18860			AT5G37260
AT1G73120	F-box/RNI superfamily protein(AT1G73120)	1	27497186	27497950	7.6304e-05	0.00119404	1.7921	1.02657				AT4G37430			AT1G68740
AT1G73280	serine carboxypeptidase-like 3(scpl3)	1	27552970	27555322	0.00143093	0.0141257	1.7919	0.834824				AT1G69260			AT3G21770
AT1G73325	Kunitz family trypsin and protease inhibitor protein(AT1G73325)	1	27567518	27568186	6.99497e-05	0.00110804	2.13587	1.04847				AT1G17970			AT4G30410
AT1G73330	drought-repressed 4(DR4)	1	27568718	27569717	2.0789e-18	2.69885e-16	-0.786938	-0.764217				AT5G38200			AT5G09840
AT1G73370	sucrose synthase 6(SUS6)	1	27584425	27588464	2.5196e-06	5.71223e-05	1.23296	0.984457				AT4G30910			AT3G10710
AT1G73390	Endosomal targeting BRO1-like domain-containing protein(AT1G73390)	1	27590810	27595142	3.57906e-07	9.75032e-06	-0.736949	-0.684209				AT4G20860			AT4G25240
AT1G73480	alpha/beta-Hydrolases superfamily protein(AT1G73480)	1	27628939	27632806	7.82599e-11	4.11527e-09	-0.75618	-0.720359				AT3G50950			AT2G35140
AT1G73600	S-adenosyl-L-methionine-dependent methyltransferases superfamily protein(AT1G73600)	1	27669152	27673572	0.000964654	0.0102312	-0.316345	-0.306005				AT5G44410			AT3G63280
AT1G73680	alpha dioxygenase(ALPHA DOX2)	1	27703944	27707518	1.7051e-09	7.37861e-08	-0.905596	-0.836107				AT3G51450			AT5G27550
AT1G73740	UDP-Glycosyltransferase superfamily protein(AT1G73740)	1	27734279	27736189	0.00463924	0.0363098	-0.927684	-0.665067				AT2G26560			AT4G37750
AT1G73750	alpha/beta hydrolase family protein(AT1G73750)	1	27736630	27739079	4.97473e-16	4.96149e-14	-1.4888	-1.32479				AT1G63840			AT5G40730
AT1G73830	BR enhanced expression 3(BEE3)	1	27759973	27761588	9.78688e-05	0.00147968	0.906825	0.756362				AT3G56090			AT5G22410
AT1G73870	B-box type zinc finger protein with CCT domain-containing protein(BBX16)	1	27779166	27780676	0.000566019	0.00659968	-0.757032	-0.642995				AT1G80760			AT4G22517
AT1G73920	alpha/beta-Hydrolases superfamily protein(AT1G73920)	1	27790875	27794914	9.31389e-06	0.00018342	-0.546198	-0.517301				AT2G19810			AT3G16660
AT1G73980	Phosphoribulokinase / Uridine kinase family(AT1G73980)	1	27820149	27824036	0.00418959	0.0335023	-0.47171	-0.428894				AT4G33550			AT3G20860
AT1G74080	myb domain protein 122(MYB122)	1	27855699	27857534	0.000262727	0.00343571	-2.29265	-0.945035				AT4G24972			AT2G01610
AT1G74210	PLC-like phosphodiesterases superfamily protein(GDPD5)	1	27910314	27912941	0.0014543	0.014332	0.65181	0.564742				AT3G23080			AT1G15080
AT1G74290	alpha/beta-Hydrolases superfamily protein(AT1G74290)	1	27931836	27934268	0.00084925	0.00923485	-2.47307	-0.825278				AT4G30550			AT3G53370
AT1G74360	Leucine-rich repeat protein kinase family protein(AT1G74360)	1	27954231	27958114	0.000630879	0.0072112	-0.751829	-0.638287				AT1G18810			AT4G24780
AT1G74460	GDSL-like Lipase/Acylhydrolase superfamily protein(AT1G74460)	1	27987961	27989801	6.13816e-09	2.39327e-07	1.33141	1.11646				AT3G52800			AT4G29180
AT1G74590	glutathione S-transferase TAU 10(GSTU10)	1	28023627	28024726	1.31682e-06	3.17759e-05	-1.17821	-0.96722				AT4G23130			AT2G05380
AT1G74660	mini zinc finger 1(MIF1)	1	28047576	28048127	0.00532614	0.0403946	-1.57989	-0.724781				AT4G12290			AT1G09480
AT1G74670	Gibberellin-regulated family protein(GASA6)	1	28053286	28054149	0	3.2e-44	1.50801	1.44957				AT2G31110			AT5G26310
AT1G74690	IQ-domain 31(IQD31)	1	28061159	28064625	0.0054804	0.0414158	0.350004	0.330684				AT2G25080			AT5G17700
AT1G74770	zinc ion binding protein(AT1G74770)	1	28089571	28094834	7.87369e-08	2.47925e-06	1.97325	1.32329				AT2G43530			AT3G21950
AT1G74810	HCO3- transporter family(BOR5)	1	28108474	28111534	0.000625127	0.00716661	-1.40902	-0.867738				AT4G08770			AT2G24960
AT1G74940	cyclin-dependent kinase, putative (DUF581)(AT1G74940)	1	28146059	28147378	0.00122003	0.0123912	-0.585255	-0.522347				AT3G62040			AT2G18260
AT1G74960	fatty acid biosynthesis 1(FAB1)	1	28151924	28156259	9.84828e-05	0.0014861	-0.502822	-0.473771				AT4G20880			AT5G63450
AT1G75000	GNS1/SUR4 membrane protein family(AT1G75000)	1	28163650	28164586	0.000678155	0.0076686	-1.83372	-0.887787				AT5G54730			AT4G22080
AT1G75040	pathogenesis-related protein 5(PR5)	1	28177703	28178940	1.35246e-24	2.85713e-22	2.35082	1.97207				AT1G44350			AT5G37660
AT1G75280	NmrA-like negative transcriptional regulator family protein(AT1G75280)	1	28251960	28253619	3.01885e-38	1.34908e-35	1.21294	1.17492				AT1G18360			AT5G44390
AT1G75350	Ribosomal protein L31(emb2184)	1	28272071	28272832	0.00496581	0.038223	0.321055	0.30634				AT4G30170			AT1G74670
AT1G75370	Sec14p-like phosphatidylinositol transfer family protein(AT1G75370)	1	28276426	28279898	0.00199084	0.0185008	-0.412218	-0.386911				AT2G22540			AT4G11060
AT1G75380	bifunctional nuclease in basal defense response 1(BBD1)	1	28281389	28284045	1.46215e-09	6.39875e-08	-0.542208	-0.52664				AT1G64810			AT5G67460
AT1G75410	BEL1-like homeodomain 3(BLH3)	1	28299792	28302603	5.01985e-06	0.000105471	-0.543545	-0.516592				AT5G22690			AT2G38380
AT1G75460	ATP-dependent protease La (LON) domain protein(AT1G75460)	1	28327886	28329764	0.000151194	0.00215814	-0.488713	-0.460526				AT2G40420			AT5G05180
AT1G75500	Walls Are Thin 1(WAT1)	1	28337726	28340275	1.54599e-12	1.03532e-10	0.785739	0.751586				AT5G13750			AT2G24010
AT1G75680	glycosyl hydrolase 9B7(GH9B7)	1	28417052	28419529	0.000132691	0.00192597	0.467644	0.443228				AT2G03710			AT3G16320
AT1G75750	GAST1 protein homolog 1(GASA1)	1	28441526	28442429	8.03841e-18	9.98913e-16	-1.3009	-1.19993				AT5G21482			AT5G20410
AT1G75800	Pathogenesis-related thaumatin superfamily protein(AT1G75800)	1	28458782	28460854	1.58008e-05	0.000296112	-0.569424	-0.535178				AT5G65210			AT1G09460
AT1G75820	Leucine-rich receptor-like protein kinase family protein(CLV1)	1	28463462	28466971	9.82017e-05	0.00148375	0.500094	0.47149				AT2G35940			AT1G03820
AT1G75900	GDSL-like Lipase/Acylhydrolase superfamily protein(AT1G75900)	1	28499060	28501138	1.58717e-05	0.000297202	-1.36974	-1.00006				AT2G36220			AT5G04960
AT1G75940	Glycosyl hydrolase superfamily protein(ATA27)	1	28511168	28514284	0.0057569	0.042968	-4.79656	-0.553616				AT3G26580			AT1G58170
AT1G76040	calcium-dependent protein kinase 29(CPK29)	1	28537673	28540637	0.00207463	0.0191235	0.766468	0.624209				AT2G24550			AT3G54260
AT1G76110	HMG (high mobility group) box protein with ARID/BRIGHT DNA-binding domain-containing protein(AT1G76110)	1	28555042	28557586	0.0001392	0.00200666	-0.793377	-0.684178				AT1G03440			AT2G46890
AT1G76160	SKU5 similar 5(sks5)	1	28577942	28581133	4.20416e-10	2.00197e-08	0.864509	0.807616				AT1G15940			AT2G27420
AT1G76180	Dehydrin family protein(ERD14)	1	28586676	28587931	4.62609e-21	7.78994e-19	-0.923744	-0.892169				AT2G18280			AT1G27020
AT1G76240	DUF241 domain protein (DUF241)(AT1G76240)	1	28602811	28603929	3.50562e-09	1.43008e-07	-2.57876	-1.53164				AT1G56010			AT1G69230
AT1G76360	Protein kinase superfamily protein(AT1G76360)	1	28643038	28646712	1.33956e-12	9.0808e-11	-1.30429	-1.16001				AT4G02420			AT4G29270
AT1G76490	hydroxy methylglutaryl CoA reductase 1(HMG1)	1	28695760	28698793	1.22314e-08	4.48318e-07	-0.563006	-0.543475				AT4G24120			AT3G46490
AT1G76520	Auxin efflux carrier family protein(AT1G76520)	1	28715078	28717416	7.45711e-05	0.00117008	-0.663339	-0.601311				AT3G56310			AT4G20040
AT1G76580	Squamosa promoter-binding protein-like (SBP domain) transcription factor family protein(AT1G76580)	1	28734234	28738917	0.000293894	0.00377738	-0.644657	-0.577352				AT4G36150			AT5G05860
AT1G76680	12-oxophytodienoate reductase 1(OPR1)	1	28776846	28778467	2.32662e-22	4.22391e-20	1.11278	1.06168				AT4G13830			AT1G14240
AT1G76690	12-oxophytodienoate reductase 2(OPR2)	1	28778890	28780483	0.000558755	0.00651824	0.703616	0.610382				AT4G00040			AT3G62680
AT1G76790	O-methyltransferase family protein(IGMT5)	1	28822186	28823673	1.21543e-08	4.46196e-07	0.752516	0.70716				AT5G27420			AT5G62960
AT1G76800	Vacuolar iron transporter (VIT) family protein(AT1G76800)	1	28829308	28830277	0.00132217	0.0132508	-1.06737	-0.759239				AT3G43670			AT5G57130
AT1G76930	extensin 4(EXT4)	1	28895301	28896883	0.000578872	0.00673118	0.849026	0.693558				AT5G36930			AT4G36430
AT1G76952	inflorescence deficient in abscission (IDA)-like 5(IDL5)	1	28914284	28914952	0.006232	0.0456843	2.59045	0.625537				AT2G01940			AT3G49960
AT1G76960	uncharacterized protein(AT1G76960)	1	28920457	28920956	1.9346e-23	3.84241e-21	-2.16837	-1.84883				AT1G26380			AT5G20630
AT1G77000	RNI-like superfamily protein(SKP2B)	1	28940147	28942623	1.40571e-05	0.000267534	-1.07794	-0.878864				AT4G26070			AT4G40090
AT1G77120	alcohol dehydrogenase 1(ADH1)	1	28975394	28977417	2.46684e-07	6.98228e-06	1.13586	0.964379				AT4G08150			AT3G16440
AT1G77490	thylakoidal ascorbate peroxidase(TAPX)	1	29117542	29120215	0.00373617	0.0306572	0.393082	0.368192				AT3G45600			AT4G23200
AT1G77590	long chain acyl-CoA synthetase 9(LACS9)	1	29148256	29152315	0.000839087	0.00913717	0.486786	0.451508				AT4G16110			AT3G23510
AT1G77670	Pyridoxal phosphate (PLP)-dependent transferases superfamily protein(AT1G77670)	1	29188901	29190975	0.0020649	0.0190489	0.619222	0.539061				AT2G23760			AT4G34160
AT1G77760	nitrate reductase 1(NIA1)	1	29235803	29239445	1.14605e-17	1.38708e-15	0.87893	0.846096				AT5G54080			AT5G16980
AT1G77885	uncharacterized protein(AT1G77885)	1	29289873	29290915	0.000340049	0.00425529	-1.31521	-0.879827				AT1G78995			AT2G39700
AT1G77940	Ribosomal protein L7Ae/L30e/S12e/Gadd45 family protein(AT1G77940)	1	29303897	29305382	5.83656e-05	0.000947799	0.576443	0.535906				AT2G02080			AT2G29620
AT1G77990	STAS domain / Sulfate transporter family(AST56)	1	29317899	29323352	0.000105762	0.0015795	0.815209	0.701196				AT1G04220			AT2G23100
AT1G78040	Pollen Ole e 1 allergen and extensin family protein(AT1G78040)	1	29345838	29347107	0.00282724	0.0247083	0.292668	0.282679				AT1G08900			AT1G80280
AT1G78060	Glycosyl hydrolase family protein(AT1G78060)	1	29349679	29352924	0.0027076	0.0238421	0.415755	0.388294				AT5G49360			AT5G58310
AT1G78070	Transducin/WD40 repeat-like superfamily protein(AT1G78070)	1	29355022	29358993	0.00325662	0.0274954	-0.433025	-0.401075				AT3G15820			AT5G62920
AT1G78100	F-box family protein(AUF1)	1	29387795	29389112	0.000883633	0.00953335	-0.537437	-0.49033				AT1G06110			AT3G20440
AT1G78120	Tetratricopeptide repeat (TPR)-like superfamily protein(TPR12)	1	29393939	29396086	1.16362e-07	3.54394e-06	1.36884	1.09991				AT1G52140			AT3G56360
AT1G78170	E3 ubiquitin-protein ligase(AT1G78170)	1	29414059	29415094	0.00362989	0.0300183	-0.643481	-0.54536				AT5G23240			AT3G09520
AT1G78340	glutathione S-transferase TAU 22(GSTU22)	1	29472892	29473863	3.01848e-08	1.03609e-06	-1.37443	-1.12109				AT4G25940			AT1G66940
AT1G78370	glutathione S-transferase TAU 20(GSTU20)	1	29484269	29485290	0.00248855	0.0222419	0.326671	0.313234				AT1G18980			AT1G12560
AT1G78450	SOUL heme-binding family protein(AT1G78450)	1	29516989	29517933	0.00471391	0.0367713	1.66524	0.734975				AT3G14770			AT4G18490
AT1G78580	trehalose-6-phosphate synthase(TPS1)	1	29552340	29560912	1.23475e-06	2.99199e-05	0.622137	0.586635				AT1G68570			AT3G28220
AT1G78670	gamma-glutamyl hydrolase 3(GGH3)	1	29590945	29593499	0.00261004	0.0231585	-0.411605	-0.385116				AT2G02710			AT5G19310
AT1G78815	LIGHT-DEPENDENT SHORT HYPOCOTYLS-like protein (DUF640)(LSH7)	1	29631743	29632745	0.00060416	0.00696739	1.86104	0.900175				AT5G13800			AT1G17480
AT1G78950	Terpenoid cyclases family protein(BAS)	1	29684432	29688673	2.10778e-05	0.000381468	2.22239	1.12306				AT4G11900			AT3G17360
AT1G78960	lupeol synthase 2(LUP2)	1	29696470	29701263	0.000637704	0.0072703	-1.03533	-0.773723				AT2G19572			AT1G78450
AT1G78995	uncharacterized protein(AT1G78995)	1	29715079	29716111	0.0025341	0.0225622	-0.832146	-0.650511				AT1G32450			AT3G54580
AT1G79040	photosystem II subunit R(PSBR)	1	29736016	29737009	0.0037303	0.0306307	-0.238982	-0.233158				AT1G06570			AT3G63480
AT1G79110	zinc ion binding protein(BRG2)	1	29759157	29760704	7.13424e-10	3.26349e-08	1.10596	0.988826				AT2G20960			AT4G18630
AT1G79270	evolutionarily conserved C-terminal region 8(ECT8)	1	29815506	29819104	0.000319939	0.00403623	-0.462856	-0.436297				AT1G49050			AT1G80690
AT1G79380	Ca(2)-dependent phospholipid-binding protein (Copine) family(RGLG4)	1	29860491	29863316	0.00457332	0.0358915	-0.407391	-0.378641				AT2G19570			AT3G06020
AT1G79410	organic cation/carnitine transporter5(OCT5)	1	29867880	29869633	2.26586e-06	5.19783e-05	1.09473	0.914706				AT5G48480			AT5G25190
AT1G79470	Aldolase-type TIM barrel family protein(AT1G79470)	1	29894598	29897166	0.000463283	0.00555715	0.859613	0.703841				AT2G21140			AT1G70985
AT1G79530	glyceraldehyde-3-phosphate dehydrogenase of plastid 1(GAPCP-1)	1	29915902	29919234	0.000997596	0.0105182	0.468345	0.435897				AT2G45660			AT1G69530
AT1G79550	phosphoglycerate kinase(PGK)	1	29924023	29926582	3.75727e-07	1.02119e-05	0.476272	0.461362				AT3G10300			AT4G00905
AT1G79560	FTSH protease 12(FTSH12)	1	29926794	29932585	0.00563193	0.0422996	0.445111	0.406477				AT5G25610			AT4G22880
AT1G79640	Protein kinase superfamily protein(AT1G79640)	1	29966711	29971600	0.00202194	0.018712	0.914959	0.691546				AT5G01240			AT4G15236
AT1G79760	downstream target of AGL15-4(DTA4)	1	30012048	30013495	0.000139199	0.00200666	1.7926	0.993575				AT5G41700			AT1G13710
AT1G79970	uncharacterized protein(AT1G79970)	1	30082078	30083894	9.27782e-05	0.00141654	-0.657556	-0.595568				AT3G47730			AT4G11080
AT1G80130	Tetratricopeptide repeat (TPR)-like superfamily protein(AT1G80130)	1	30140961	30142646	0.00106233	0.0110553	-1.57988	-0.852481				AT1G56300			AT5G67400
AT1G80160	Lactoylglutathione lyase / glyoxalase I family protein(GLYI7)	1	30151003	30152190	0.00419582	0.033529	-1.78242	-0.736795				AT1G05320			AT5G48850
AT1G80180	uncharacterized protein(AT1G80180)	1	30156826	30157584	3.30169e-13	2.44346e-11	-0.94365	-0.888737				AT5G54090			AT1G60390
AT1G80270	PENTATRICOPEPTIDE REPEAT 596(PPR596)	1	30180954	30183507	0.0045367	0.0356979	0.851114	0.639725				AT4G32070			AT1G23020
AT1G80280	alpha/beta-Hydrolases superfamily protein(AT1G80280)	1	30183541	30186586	9.6904e-13	6.74208e-11	1.62019	1.36272				AT4G00750			AT1G61800
AT1G80420	BRCT domain-containing DNA repair protein(ATXRCC1)	1	30235164	30238535	0.00453548	0.0356979	-0.718449	-0.581427				AT5G27360			AT1G44970
AT1G80440	Galactose oxidase/kelch repeat superfamily protein(AT1G80440)	1	30241607	30243071	3.19041e-13	2.36865e-11	-1.06259	-0.985498				AT3G14595			AT2G02100
AT1G80490	TOPLESS-related 1(TPR1)	1	30260903	30267038	0.000147807	0.00211759	-0.520738	-0.486995				AT2G26030			AT3G05800
AT1G80690	PPPDE putative thiol peptidase family protein(AT1G80690)	1	30329068	30330803	1.16914e-05	0.000226592	1.67171	1.09253				AT4G18390			AT4G33070
AT1G80760	NOD26-like intrinsic protein 6;1(NIP6;1)	1	30350539	30352208	6.9202e-05	0.00109769	-0.881582	-0.746783				AT1G21920			AT3G13960
AT1G80830	natural resistance-associated macrophage protein 1(NRAMP1)	1	30372879	30375696	0.00052122	0.00612341	-0.620781	-0.555392				AT3G62700			AT5G64710
AT1G80920	Chaperone DnaJ-domain superfamily protein(J8)	1	30403644	30404690	7.19457e-40	3.41199e-37	-1.31042	-1.26467				AT1G45145			AT2G36690
AT1G80960	F-box and Leucine Rich Repeat domains containing protein(AT1G80960)	1	30415837	30418323	0.00234421	0.0211388	-1.18946	-0.761564				AT3G61070			AT3G01960
AT2G01140	Aldolase superfamily protein(PDE345)	2	94811	96655	0.00204151	0.0188481	0.332054	0.318472				AT3G45860			AT1G45616
AT2G01180	phosphatidic acid phosphatase 1(PAP1)	2	106900	108803	0.00433897	0.0344342	-0.698409	-0.572167				AT5G38850			AT5G53450
AT2G01250	Ribosomal protein L30/L7 family protein(AT2G01250)	2	132697	134455	0.00306898	0.0263357	0.336338	0.321098				AT3G14610			AT3G42670
AT2G01520	MLP-like protein 328(MLP328)	2	235925	237147	2.56074e-21	4.37548e-19	-0.940915	-0.908009				AT2G35945			AT4G23140
AT2G01610	Plant invertase/pectin methylesterase inhibitor superfamily protein(AT2G01610)	2	273917	274820	2.03625e-11	1.17125e-09	1.46882	1.24862				AT1G56650			AT3G44990
AT2G01830	CHASE domain containing histidine kinase protein(WOL)	2	362983	369707	6.13457e-14	4.88202e-12	1.39395	1.23705				AT1G03220			AT1G07880
AT2G01913	uncharacterized protein(AT2G01913)	2	421624	422626	5.24271e-05	0.000863431	2.28543	1.06483				AT1G22370			AT3G04620
AT2G01940	C2H2-like zinc finger protein(SGR5)	2	432275	435077	0.00494155	0.0380923	-0.840512	-0.63246				AT2G46440			AT4G27370
AT2G01950	BRI1-like 2(BRL2)	2	440636	444276	1.69896e-05	0.000314085	0.730426	0.660422				AT5G07100			AT1G70880
AT2G01990	XRI1-like protein(AT2G01990)	2	465001	466724	0.00456737	0.0358801	0.802368	0.62005				AT1G63420			AT3G05730
AT2G02020	Major facilitator superfamily protein(PTR4)	2	479101	481185	5.41215e-06	0.000112999	1.79912	1.14638				AT1G23870			AT1G13430
AT2G02040	peptide transporter 2(PTR2)	2	487423	489832	0.00136067	0.0135588	-0.484708	-0.447046				AT1G76110			AT4G22510
AT2G02080	indeterminate(ID)-domain 4(IDD4)	2	518159	521707	1.1532e-05	0.000224064	-0.831644	-0.734543				AT4G33050			AT5G04310
AT2G02100	low-molecular-weight cysteine-rich 69(LCR69)	2	528350	529108	1.55938e-34	6.24773e-32	1.70836	1.59457				AT3G21650			AT2G11810
AT2G02120	Scorpion toxin-like knottin superfamily protein(PDF2.1)	2	538250	539055	2.28445e-10	1.12471e-08	2.61096	1.63069				AT3G08760			AT1G67820
AT2G02130	low-molecular-weight cysteine-rich 68(LCR68)	2	539999	540634	6.07704e-08	1.95864e-06	0.861709	0.788354				AT5G54840			AT5G14150
AT2G02390	glutathione S-transferase zeta 1(GSTZ1)	2	628899	631114	0.00189741	0.0178799	-0.480292	-0.441456				AT4G17340			AT3G26960
AT2G02710	PAS/LOV protein B(PLPB)	2	758693	761013	1.21842e-07	3.68188e-06	-0.824743	-0.757069				AT1G17940			AT1G73280
AT2G02740	ssDNA-binding transcriptional regulator(WHY3)	2	769344	771248	0.00553649	0.0417311	1.05372	0.689251				AT2G02760			AT1G73120
AT2G02760	ubiquiting-conjugating enzyme 2(UBC2)	2	773684	775371	1.78686e-08	6.36856e-07	-0.787138	-0.734365				AT1G73330			AT1G79760
AT2G02990	ribonuclease 1(RNS1)	2	873506	874811	0.000612861	0.00705033	1.07086	0.788166				AT4G18270			AT3G21500
AT2G03090	expansin A15(EXPA15)	2	916854	918643	7.15693e-26	1.67993e-23	2.45433	2.04904				AT1G20450			AT2G21640
AT2G03310	uncharacterized protein(AT2G03310)	2	1006256	1007183	0.0038635	0.0314664	-0.547782	-0.48382				AT1G03850			AT2G02020
AT2G03360	Glycosyltransferase family 61 protein(AT2G03360)	2	1022287	1024391	0.000368021	0.00456842	-4.03012	-0.810136				AT2G31560			AT4G22513
AT2G03550	alpha/beta-Hydrolases superfamily protein(AT2G03550)	2	1077036	1078083	0.00279582	0.0245167	-0.499525	-0.452989				AT3G02020			AT4G29740
AT2G03710	K-box region and MADS-box transcription factor family protein(SEP4)	2	1129268	1131838	0.00436222	0.0345734	-0.859042	-0.643932				AT4G38060			AT3G24340
AT2G03890	phosphoinositide 4-kinase gamma 7(PI4K GAMMA 7)	2	1185522	1188545	0.00353112	0.0293792	-0.359352	-0.340358				AT5G56340			AT5G26260
AT2G04030	Chaperone protein htpG family protein(CR88)	2	1281841	1286104	9.20967e-13	6.46569e-11	0.806401	0.770287				AT1G23710			AT3G20490
AT2G04032	zinc transporter 7 precursor(ZIP7)	2	1289832	1291383	4.68724e-05	0.000781363	-2.87669	-1.04259				AT2G25510			AT3G50010
AT2G04090	MATE efflux family protein(AT2G04090)	2	1362653	1364690	7.34361e-07	1.87322e-05	2.58967	1.31477				AT3G27880			AT5G05500
AT2G04160	Subtilisin-like serine endopeptidase family protein(AIR3)	2	1401268	1407745	0.000130368	0.00189462	-0.514863	-0.482701				AT3G52400			AT1G12040
AT2G04170	TRAF-like family protein(AT2G04170)	2	1417182	1419517	0.000633386	0.00723274	-0.937316	-0.734208				AT1G48750			AT4G25990
AT2G04350	AMP-dependent synthetase and ligase family protein(LACS8)	2	1515805	1519308	0.000640451	0.00728478	-0.471719	-0.440761				AT1G17340			AT1G05490
AT2G04530	Metallo-hydrolase/oxidoreductase superfamily protein(CPZ)	2	1576709	1578741	0.00027917	0.00361851	1.17035	0.847501				AT3G60530			AT3G46720
AT2G04570	GDSL-like Lipase/Acylhydrolase superfamily protein(AT2G04570)	2	1594673	1596349	1.08791e-11	6.5325e-10	-1.5857	-1.32148				AT2G29360			AT3G13784
AT2G05070	photosystem II light harvesting complex protein 2.2(LHCB2.2)	2	1799234	1800392	0.00258112	0.0229369	-0.271185	-0.263341				AT1G67300			AT4G19680
AT2G05380	glycine-rich protein 3 short isoform(GRP3S)	2	1966816	1968037	3.17382e-33	1.13467e-30	1.48509	1.40604				AT5G06690			AT5G59720
AT2G05440	GLYCINE RICH PROTEIN 9(GRP9)	2	1993082	1994166	8.24797e-05	0.00127778	0.675099	0.609253				AT1G19400			AT1G21810
AT2G05510	Glycine-rich protein family(AT2G05510)	2	2015706	2016749	8.39992e-07	2.11941e-05	-1.00847	-0.873852				AT2G43010			AT2G45480
AT2G05518	ncRNA(AT2G05518)	2	2023295	2023995	0.000108448	0.00161339	-6.57427	-0.710651				AT1G68530			AT1G78815
AT2G05540	Glycine-rich protein family(AT2G05540)	2	2033156	2034217	1.12146e-09	4.99244e-08	-1.15302	-1.0188				AT3G06330			AT2G40330
AT2G05710	aconitase 3(ACO3)	2	2141399	2146678	0.0031487	0.0267824	-0.275107	-0.266594				AT4G39955			AT1G08730
AT2G05790	O-Glycosyl hydrolases family 17 protein(AT2G05790)	2	2199219	2201486	0.00185049	0.0175374	0.416601	0.390844				AT1G24625			AT5G47980
AT2G05920	Subtilase family protein(AT2G05920)	2	2269515	2272229	8.28947e-07	2.09381e-05	0.504669	0.485926				AT5G37740			AT4G25820
AT2G06850	xyloglucan endotransglucosylase/hydrolase 4(XTH4)	2	2763526	2765720	6.78138e-07	1.7529e-05	0.661382	0.620916				AT4G36050			AT5G02200
AT2G07050	cycloartenol synthase 1(CAS1)	2	2924447	2930672	0.00186888	0.0176469	0.353395	0.337373				AT5G44250			AT1G03990
AT2G07687	Cytochrome c oxidase, subunit III(AT2G07687)	2	3311654	3312651	0.00203085	0.0187795	0.445279	0.413595				AT3G54140			AT3G23550
AT2G07698	ATPase, F1 complex, alpha subunit protein(AT2G07698)	2	3361474	3364127	0.000210253	0.00285056	0.310249	0.302454				AT5G64430			AT4G24890
AT2G07715	Nucleic acid-binding, OB-fold-like protein(AT2G07715)	2	3410597	3413161	0.00656956	0.0476169	0.59767	0.507405				AT4G31820			AT2G34210
AT2G07727	cytochrome b(AT2G07727)	2	3450578	3452044	0.0045379	0.0356979	0.337507	0.320813				AT5G41410			AT3G07070
AT2G11810	monogalactosyldiacylglycerol synthase type C(MGDC)	2	4743322	4746780	3.73206e-21	6.33034e-19	1.77575	1.57176				AT5G45800			AT1G30870
AT2G12190	Cytochrome P450 superfamily protein(AT2G12190)	2	4891642	4893345	0.00367024	0.0302551	-1.61931	-0.757092				AT2G25900			AT1G54010
AT2G12462	sterile alpha motif (SAM) domain protein(AT2G12462)	2	5050434	5051613	4.19268e-07	1.13027e-05	1.26053	1.02665				AT3G04070			AT5G38000
AT2G13360	alanine:glyoxylate aminotransferase(AGT)	2	5539240	5541358	1.10039e-11	6.5735e-10	-0.577143	-0.562213				AT1G63090			AT5G57540
AT2G13820	Bifunctional inhibitor/lipid-transfer protein/seed storage 2S albumin superfamily protein(XYP2)	2	5774146	5776289	0.00016654	0.00233699	1.15612	0.85892				AT4G25100			AT3G05600
AT2G14050	minichromosome maintenance 9(MCM9)	2	5909178	5913817	0.000936129	0.00998521	1.16629	0.800166				AT5G61640			AT4G03610
AT2G14080	Disease resistance protein (TIR-NBS-LRR class) family(AT2G14080)	2	5925186	5929600	9.88688e-05	0.00148899	-0.460518	-0.437973				AT4G36870			AT3G18290
AT2G14230	pseudo(AT2G14230)	2	6027499	6029693	0.000710188	0.00796879	5.97126	0.544057				AT1G22690			AT1G52100
AT2G14245	pseudo(AT2G14245)	2	6031151	6032502	0.000250618	0.00329964	6.26266	0.65				AT4G17230			AT5G05160
AT2G14247	uncharacterized protein(AT2G14247)	2	6034348	6034835	1.20217e-09	5.33129e-08	8.74223	3.58671				AT4G08470			AT5G36150
AT2G14560	LURP-one-like protein (DUF567)(LURP1)	2	6213972	6215901	3.02622e-05	0.000526372	-0.616086	-0.570331				AT4G19230			AT2G43535
AT2G14610	pathogenesis-related protein 1(PR1)	2	6241704	6242463	5.16877e-13	3.7535e-11	1.33647	1.1869				AT3G13310			AT5G61550
AT2G14720	vacuolar sorting receptor 4(VSR4)	2	6300488	6304394	0.00452201	0.0356332	-0.346873	-0.328818				AT5G47435			AT2G26700
AT2G14878	ncRNA(AT2G14878)	2	6392167	6393042	0.00166419	0.0160934	-0.654514	-0.564573				AT2G39050			AT1G62980
AT2G14910	MAR-binding filament-like protein(AT2G14910)	2	6406476	6409152	0.000825692	0.00900819	-0.377614	-0.360693				AT4G37070			AT1G74770
AT2G15042	Leucine-rich repeat (LRR) family protein(AT2G15042)	2	6510165	6512637	1.42446e-07	4.23836e-06	-1.45775	-1.13704				AT2G31130			AT1G52560
AT2G15220	Plant basic secretory protein (BSP) family protein(AT2G15220)	2	6608659	6609506	0.000120568	0.00176879	-1.17341	-0.874337				AT1G73870			AT1G22900
AT2G15480	UDP-glucosyl transferase 73B5(UGT73B5)	2	6758681	6763501	8.71684e-09	3.27241e-07	-1.1676	-1.01413				AT1G73480			AT4G12550
AT2G15580	RING/U-box superfamily protein(AT2G15580)	2	6797560	6798939	3.24049e-06	7.13768e-05	-0.947199	-0.822049				AT4G23180			AT1G14630
AT2G15890	maternal effect embryo arrest 14(MEE14)	2	6920369	6922025	0.00300833	0.0259205	-0.397109	-0.372555				AT4G31970			AT1G65480
AT2G15960	stress-induced protein(AT2G15960)	2	6947309	6947688	1.91242e-29	5.77154e-27	-2.13969	-1.88983				AT3G51890			AT3G09922
AT2G15970	cold regulated 413 plasma membrane 1(COR413-PM1)	2	6950041	6951192	1.51393e-05	0.000285456	-0.455825	-0.437945				AT5G27280			AT1G13420
AT2G16005	MD-2-related lipid recognition domain-containing protein(AT2G16005)	2	6959150	6960197	3.39984e-20	5.09713e-18	2.25156	1.84916				AT4G36210			AT2G34610
AT2G16280	3-ketoacyl-CoA synthase 9(KCS9)	2	7050944	7052897	0.000700647	0.00788457	0.454567	0.426364				AT2G29990			AT1G31690
AT2G16430	purple acid phosphatase 10(PAP10)	2	7120419	7122832	0.00120348	0.0122606	0.463451	0.43099				AT3G10405			AT4G01390
AT2G16660	Major facilitator superfamily protein(AT2G16660)	2	7218706	7221625	1.49094e-05	0.000281755	0.896307	0.774397				AT5G16370			AT3G45070
AT2G16850	plasma membrane intrinsic protein 2;8(PIP2;8)	2	7301581	7303437	0.00374445	0.0306926	0.826855	0.63651				AT5G19140			AT4G28850
AT2G17200	ubiquitin family protein(DSK2)	2	7481881	7485240	0.00083479	0.0090989	-0.409501	-0.388057				AT1G13390			AT4G25220
AT2G17220	Protein kinase superfamily protein(Kin3)	2	7487654	7490176	0.000317389	0.00401056	-0.582172	-0.531106				AT1G74360			AT5G39890
AT2G17280	Phosphoglycerate mutase family protein(AT2G17280)	2	7513128	7515048	0.000552182	0.00644481	0.946311	0.741855				AT4G09340			AT5G26220
AT2G17290	Calcium-dependent protein kinase family protein(CPK6)	2	7516415	7519633	0.00156374	0.0152681	-0.528859	-0.479525				AT3G14020			AT3G20110
AT2G17500	Auxin efflux carrier family protein(AT2G17500)	2	7606757	7609278	1.92007e-06	4.47977e-05	-0.566196	-0.5382				AT1G56720			AT4G12480
AT2G17550	RB1-inducible coiled-coil protein(TRM26)	2	7634274	7637832	3.63048e-06	7.88364e-05	-1.07845	-0.899191				AT1G58180			AT5G61865
AT2G17740	Cysteine/Histidine-rich C1 domain family protein(AT2G17740)	2	7706896	7707861	5.03623e-06	0.00010572	2.07115	1.18684				AT4G25900			AT5G36910
AT2G17820	histidine kinase 1(HK1)	2	7742924	7748220	6.69494e-10	3.06858e-08	0.812148	0.763531				AT3G06483			AT5G09570
AT2G17840	Senescence/dehydration-associated protein-like protein(ERD7)	2	7755605	7757852	0.00659428	0.0477228	-0.44863	-0.407732				AT3G16570			AT1G34510
AT2G18020	Ribosomal protein L2 family(EMB2296)	2	7837102	7838304	0.000705612	0.00793276	0.344241	0.331644				AT1G09230			AT5G36180
AT2G18050	histone H1-3(HIS1-3)	2	7845923	7846884	0	0	-3.22875	-2.81629				AT1G67860			AT2G17740
AT2G18150	Peroxidase superfamily protein(AT2G18150)	2	7892133	7893653	2.51964e-17	2.82856e-15	1.12906	1.05979				AT5G19860			AT2G19970
AT2G18160	basic leucine-zipper 2(bZIP2)	2	7898012	7899242	0.00162294	0.0157798	-0.407156	-0.383605				AT3G56710			AT1G19940
AT2G18170	MAP kinase 7(MPK7)	2	7907804	7909923	0.00190345	0.0179223	-0.646743	-0.557738				AT2G45160			AT2G45490
AT2G18260	syntaxin of plants 112(SYP112)	2	7942153	7943388	0.00506223	0.0387856	1.5033	0.733005				AT5G43470			AT4G12490
AT2G18280	tubby like protein 2(TLP2)	2	7945998	7948468	9.96067e-10	4.46846e-08	-0.850702	-0.794058				AT4G31115			AT1G31760
AT2G18328	RAD-like 4(RL4)	2	7964393	7964909	5.93146e-05	0.000960524	1.21827	0.910701				AT5G49990			AT3G15720
AT2G18370	Bifunctional inhibitor/lipid-transfer protein/seed storage 2S albumin superfamily protein(AT2G18370)	2	7980625	7981758	0.00316099	0.026836	-0.537023	-0.478733				AT4G37330			AT1G22150
AT2G18500	ovate family protein 7(OFP7)	2	8027034	8028251	0.00382672	0.0312458	1.20571	0.736622				AT1G68568			AT5G06640
AT2G18550	homeobox protein 21(HB21)	2	8049663	8051213	0.00634708	0.046367	-4.77388	-0.532879				AT1G01240			AT5G24280
AT2G18660	plant natriuretic peptide A(PNP-A)	2	8090658	8091656	6.48179e-09	2.51459e-07	2.19713	1.44859				AT5G64770			AT4G12500
AT2G18690	uncharacterized protein(AT2G18690)	2	8097420	8098827	0.000473354	0.00566416	-0.599728	-0.541127				AT4G08290			AT1G73325
AT2G18750	Calmodulin-binding protein(AT2G18750)	2	8125473	8128673	0.00518514	0.0395446	-0.387194	-0.361674				AT4G22570			AT5G67550
AT2G19090	DUF630 family protein (DUF630 and DUF632)(AT2G19090)	2	8265178	8267879	0.00384384	0.031365	0.906912	0.666169				AT5G17650			AT1G66830
AT2G19110	heavy metal atpase 4(HMA4)	2	8278881	8286445	2.94244e-11	1.65161e-09	-0.968523	-0.898418				AT5G03380			AT1G02770
AT2G19130	S-locus lectin protein kinase family protein(AT2G19130)	2	8293682	8296275	0.00313381	0.0267144	-0.60986	-0.527219				AT1G31540			AT4G26010
AT2G19190	FLG22-induced receptor-like kinase 1(FRK1)	2	8326049	8329944	2.11506e-05	0.000382489	1.16691	0.914149				AT4G32920			AT1G64405
AT2G19570	cytidine deaminase 1(CDA1)	2	8470374	8471644	0.000593952	0.00687706	-0.819347	-0.677433				AT4G13510			AT2G46970
AT2G19572	ncRNA(AT2G19572)	2	8470620	8471735	0.000804955	0.00882337	-0.821494	-0.672702				AT3G10340			AT4G12545
AT2G19810	CCCH-type zinc finger family protein(OZF1)	2	8550313	8551858	1.27652e-07	3.83748e-06	-0.880683	-0.798977				AT5G11670			AT2G47950
AT2G19830	SNF7 family protein(SNF7.2)	2	8557729	8559741	0.000107237	0.00159845	-0.516195	-0.48455				AT1G73390			AT1G71015
AT2G19900	NADP-malic enzyme 1(NADP-ME1)	2	8591899	8595478	0.00395763	0.0321132	-2.02245	-0.723024				AT4G01120			AT2G43870
AT2G19970	CAP (Cysteine-rich secretory proteins, Antigen 5, and Pathogenesis-related 1 protein) superfamily protein(AT2G19970)	2	8623730	8624476	9.68467e-08	2.98478e-06	2.07373	1.34036				AT2G44210			AT2G38390
AT2G19990	pathogenesis-related protein-1-like protein(PR-1-LIKE)	2	8629984	8630688	3.91887e-05	0.000665692	2.18999	1.08397				AT4G01330			AT3G47220
AT2G20020	RNA-binding CRS1 / YhbY (CRM) domain-containing protein(CAF1)	2	8644386	8647191	0.00210468	0.0193594	0.51894	0.469726				AT3G47960			AT1G31320
AT2G20100	basic helix-loop-helix (bHLH) DNA-binding superfamily protein(AT2G20100)	2	8678050	8682112	0.00108168	0.0112242	-1.17757	-0.797185				AT3G26600			AT5G19470
AT2G20260	photosystem I subunit E-2(PSAE-2)	2	8736734	8737767	0.0012875	0.0129631	-0.333031	-0.320413				AT5G08260			AT5G22930
AT2G20500	uncharacterized protein(AT2G20500)	2	8835120	8838598	0.00481682	0.0374108	0.9956	0.682806				AT3G23030			AT3G49110
AT2G20520	FASCICLIN-like arabinogalactan 6(FLA6)	2	8840663	8841461	0.000137149	0.00198077	3.50511	0.935969				AT4G02520			AT2G19990
AT2G20570	GBF's pro-rich region-interacting factor 1(GPRI1)	2	8855358	8857756	1.87578e-06	4.39409e-05	-0.52012	-0.498293				AT4G15610			AT2G18660
AT2G20870	cell wall protein precursor(AT2G20870)	2	8981988	8982712	4.87978e-21	8.15801e-19	-5.00305	-2.78839				AT2G40130			AT4G02850
AT2G20960	phospholipase-like protein (PEARLI 4) family protein(pEARLI4)	2	9006648	9009763	4.8619e-11	2.64592e-09	-0.819727	-0.775396				AT4G36988			AT5G03720
AT2G21050	uncharacterized protein(LAX2)	2	9034090	9036636	4.19699e-05	0.000707249	0.745048	0.664284				AT3G58620			AT3G21010
AT2G21140	proline-rich protein 2(PRP2)	2	9060625	9062091	0.00426848	0.0340045	-0.818414	-0.628577				AT4G13505			AT1G78950
AT2G21170	triosephosphate isomerase(TIM)	2	9070754	9073233	0.000641523	0.0072934	0.319056	0.309122				AT5G26340			AT3G57010
AT2G21330	fructose-bisphosphate aldolase 1(FBA1)	2	9128147	9130240	2.49766e-07	7.04378e-06	0.478726	0.464021				AT4G34920			AT4G16370
AT2G21560	nucleolar-like protein(AT2G21560)	2	9230268	9231508	0.00112264	0.0115895	-0.637244	-0.558627				AT3G58570			AT4G11310
AT2G21620	Adenine nucleotide alpha hydrolases-like superfamily protein(RD2)	2	9248573	9250256	0.000199496	0.00272495	-0.477917	-0.450558				AT4G34480			AT2G16005
AT2G21640	marker for oxidative stress response protein(AT2G21640)	2	9254459	9255625	6.70778e-05	0.0010691	1.79656	1.03384				AT5G04760			AT1G43800
AT2G21790	ribonucleotide reductase 1(RNR1)	2	9293270	9297842	0.000331299	0.00415474	0.612778	0.553446				AT5G22630			AT4G17380
AT2G21860	violaxanthin de-epoxidase-like protein(AT2G21860)	2	9318258	9320002	0.000976377	0.0103273	0.610195	0.541923				AT3G28050			AT1G62770
AT2G21890	cinnamyl alcohol dehydrogenase homolog 3(CAD3)	2	9331089	9332646	0.00302551	0.0260395	-5.65066	-0.392296				AT2G30230			AT2G25150
AT2G22010	uncharacterized protein(RKP)	2	9363109	9369461	9.61412e-05	0.00145956	-0.49564	-0.467839				AT1G51830			AT4G11190
AT2G22170	Lipase/lipooxygenase, PLAT/LH2 family protein(PLAT2)	2	9426849	9427817	4.29248e-08	1.42295e-06	0.901829	0.820153				AT4G37520			AT1G60030
AT2G22240	myo-inositol-1-phosphate synthase 2(MIPS2)	2	9451605	9454094	6.93051e-07	1.78549e-05	0.510401	0.49129				AT2G47600			AT3G43190
AT2G22330	cytochrome P450, family 79, subfamily B, polypeptide 3(CYP79B3)	2	9488554	9491187	0.000184863	0.00256315	0.679669	0.606033				AT1G22430			AT2G01913
AT2G22470	arabinogalactan protein 2(AGP2)	2	9538197	9538879	0.00172513	0.0165518	-0.469769	-0.433913				AT1G22040			AT2G41990
AT2G22500	uncoupling protein 5(UCP5)	2	9563224	9564751	0.00521719	0.0397368	0.627279	0.529057				AT1G64060			AT4G03270
AT2G22540	K-box region and MADS-box transcription factor family protein(SVP)	2	9579874	9583893	3.03305e-12	1.97983e-10	-0.864361	-0.818163				AT3G56060			AT4G30180
AT2G22590	UDP-Glycosyltransferase superfamily protein(AT2G22590)	2	9592996	9594535	0.00633578	0.0463281	-2.10659	-0.659949				AT2G40270			AT1G75040
AT2G22610	Di-glucose binding protein with Kinesin motor domain-containing protein(AT2G22610)	2	9599550	9604776	1.87514e-05	0.000344191	1.0616	0.865907				AT1G80420			AT2G31980
AT2G22720	SPT2 chromatin protein(AT2G22720)	2	9657344	9660776	0.000227065	0.00302901	-0.554658	-0.512021				AT2G27200			AT1G54970
AT2G22770	basic helix-loop-helix (bHLH) DNA-binding superfamily protein(NAI1)	2	9684725	9686595	2.57336e-06	5.82276e-05	0.859733	0.765563				AT4G13280			AT3G27473
AT2G22800	Homeobox-leucine zipper protein family(HAT9)	2	9704706	9706150	9.40784e-07	2.34822e-05	-2.9642	-1.29371				AT4G25390			AT3G18610
AT2G22920	serine carboxypeptidase-like 12(SCPL12)	2	9753631	9757600	5.48741e-06	0.000114262	1.05657	0.881422				AT3G02170			AT1G67110
AT2G22970	serine carboxypeptidase-like 11(SCPL11)	2	9774853	9778528	0.00115553	0.011871	-0.645249	-0.563541				AT1G22160			AT5G17980
AT2G22990	sinapoylglucose 1(SNG1)	2	9786316	9790179	3.13859e-06	6.95941e-05	-0.467015	-0.450386				AT3G26170			AT3G01600
AT2G23000	serine carboxypeptidase-like 10(scpl10)	2	9792212	9795863	1.02631e-05	0.000200752	0.786295	0.70402				AT2G39570			AT2G43050
AT2G23030	SNF1-related protein kinase 2.9(SNRK2.9)	2	9803492	9806700	1.29742e-05	0.000248757	-1.91671	-1.12414				AT4G02130			AT2G03090
AT2G23100	Cysteine/Histidine-rich C1 domain family protein(AT2G23100)	2	9837120	9839736	0.000382694	0.00471079	1.61655	0.920686				AT2G46910			AT1G22275
AT2G23120	Late embryogenesis abundant protein, group 6(AT2G23120)	2	9842043	9842634	9.64482e-05	0.00146201	0.533709	0.499317				AT3G19895			AT2G25470
AT2G23130	arabinogalactan protein 17(AGP17)	2	9844299	9845385	0.00274553	0.0241395	0.954188	0.694602				AT5G49630			AT2G44460
AT2G23200	Protein kinase superfamily protein(AT2G23200)	2	9879276	9881908	7.99316e-11	4.19289e-09	-1.05938	-0.965104				AT4G21980			AT3G16410
AT2G23300	Leucine-rich repeat protein kinase family protein(AT2G23300)	2	9914608	9917130	0.00554999	0.0418057	0.806506	0.615399				AT1G69610			AT5G11410
AT2G23350	poly(A) binding protein 4(PAB4)	2	9943053	9946269	0.00574659	0.0429111	0.317466	0.302749				AT1G65800			AT1G64930
AT2G23460	extra-large G-protein 1(XLG1)	2	9995478	9999122	0.00200378	0.0185958	0.459303	0.424782				AT5G43780			AT4G27360
AT2G23590	methyl esterase 8(MES8)	2	10034607	10036000	0.00120172	0.0122481	-5.94502	-0.467271				AT3G18770			AT5G52940
AT2G23600	acetone-cyanohydrin lyase(ACL)	2	10042199	10043673	1.32951e-07	3.9762e-06	0.673257	0.635191				AT1G15400			AT3G20475
AT2G23760	BEL1-like homeodomain 4(BLH4)	2	10107709	10113213	5.28898e-06	0.000110726	-0.83367	-0.742111				AT2G39010			AT1G10460
AT2G23770	protein kinase family protein / peptidoglycan-binding LysM domain-containing protein(LYK4)	2	10120242	10122080	0.000768926	0.00849658	-0.919372	-0.721074				AT1G32090			AT2G04090
AT2G23810	tetraspanin8(TET8)	2	10135605	10137561	9.0211e-12	5.51664e-10	-1.02167	-0.943799				AT1G11410			AT1G76952
AT2G23950	Leucine-rich repeat protein kinase family protein(AT2G23950)	2	10187043	10190412	9.1849e-06	0.000181034	0.789358	0.707066				AT1G09240			AT1G23110
AT2G24010	serine carboxypeptidase-like 23(scpl23)	2	10214714	10217542	0.00425361	0.0339194	1.51541	0.747225				AT4G40040			AT5G44120
AT2G24090	Ribosomal protein L35(PRPL35)	2	10241964	10243614	2.16664e-08	7.59404e-07	0.697533	0.659855				AT3G12500			AT2G02120
AT2G24180	cytochrome p450 71b6(CYP71B6)	2	10281847	10283735	2.55989e-12	1.68518e-10	-0.913976	-0.860045				AT1G05630			AT5G60250
AT2G24260	LJRHL1-like 1(LRL1)	2	10319334	10322222	2.22314e-06	5.11497e-05	-1.36116	-1.04408				AT2G01180			AT4G23210
AT2G24280	alpha/beta-Hydrolases superfamily protein(AT2G24280)	2	10333284	10337128	2.19519e-07	6.28226e-06	-0.620557	-0.589461				AT5G61560			AT5G52290
AT2G24550	major centromere autoantigen B-like protein(AT2G24550)	2	10427856	10429222	2.59465e-06	5.85951e-05	-0.854079	-0.761614				AT5G22290			AT1G66390
AT2G24720	glutamate receptor 2.2(GLR2.2)	2	10522783	10525840	0.00391065	0.0317858	-4.92776	-0.607825				AT2G37840			AT5G57530
AT2G24850	tyrosine aminotransferase 3(TAT3)	2	10582830	10585216	0.00343991	0.0287645	-1.08296	-0.72035				AT4G19170			AT1G19050
AT2G24960	Myb/SANT-like DNA-binding domain protein(AT2G24960)	2	10617263	10620034	1.15932e-08	4.26947e-07	1.50109	1.19725				AT1G08430			AT4G38780
AT2G25070	Protein phosphatase 2C family protein(AT2G25070)	2	10663240	10665964	0.000190146	0.00262544	-0.652571	-0.586591				AT1G21410			AT4G13235
AT2G25080	glutathione peroxidase 1(GPX1)	2	10668049	10670019	4.12852e-20	6.1499e-18	-0.871251	-0.843334				AT3G21630			AT5G49850
AT2G25150	HXXXD-type acyl-transferase family protein(AT2G25150)	2	10702363	10704294	1.82655e-09	7.86027e-08	2.2737	1.50101				AT4G16155			AT1G10550
AT2G25160	cytochrome P450, family 82, subfamily F, polypeptide 1(CYP82F1)	2	10709064	10711240	2.25687e-05	0.000404669	1.28935	0.962596				AT5G54510			AT3G21351
AT2G25270	uncharacterized protein(AT2G25270)	2	10759724	10762568	0.00313613	0.0267146	0.83585	0.645845				AT3G26470			AT5G14650
AT2G25460	EEIG1/EHBP1 protein amino-terminal domain protein(AT2G25460)	2	10832754	10835483	3.17223e-06	7.01393e-05	-1.98543	-1.19466				AT3G56750			AT3G21800
AT2G25470	receptor like protein 21(RLP21)	2	10838420	10841881	0.000326082	0.00410038	2.47874	0.918738				AT2G34170			AT3G18880
AT2G25490	EIN3-binding F box protein 1(EBF1)	2	10847375	10850532	2.99944e-07	8.29775e-06	0.60213	0.573013				AT4G21580			AT4G21760
AT2G25510	uncharacterized protein(AT2G25510)	2	10856372	10857156	6.58628e-15	5.77554e-13	-0.781926	-0.753997				AT2G43680			AT5G60610
AT2G25590	Plant Tudor-like protein(AT2G25590)	2	10890903	10893772	0.0015191	0.0148886	-0.999834	-0.732209				AT1G09490			AT1G56430
AT2G25790	Leucine-rich receptor-like protein kinase family protein(AT2G25790)	2	11000599	11004235	0.000116001	0.00170718	0.779274	0.677428				AT5G43440			AT4G12470
AT2G25880	ataurora2(AUR2)	2	11034652	11036910	0.00543854	0.0411664	1.12707	0.703316				AT3G53800			AT2G33070
AT2G25900	Zinc finger C-x8-C-x5-C-x3-H type family protein(ATCTH)	2	11041331	11043209	7.39441e-09	2.81691e-07	-0.765731	-0.719323				AT4G31290			AT4G01490
AT2G26030	F-box/RNI-like/FBD-like domains-containing protein(AT2G26030)	2	11091334	11093168	0.00671911	0.0482984	-0.806868	-0.608603				AT5G63620			AT3G57240
AT2G26080	glycine decarboxylase P-protein 2(GLDP2)	2	11109003	11113828	4.13118e-05	0.000698184	0.457562	0.437516				AT3G13225			AT4G27970
AT2G26170	cytochrome P450, family 711, subfamily A, polypeptide 1(CYP711A1)	2	11140809	11143360	4.66594e-08	1.53146e-06	-1.0236	-0.906527				AT5G07470			AT2G43620
AT2G26190	calmodulin-binding family protein(AT2G26190)	2	11147639	11150510	0.00430049	0.0341891	-0.517091	-0.461433				AT5G54250			AT4G11480
AT2G26330	Leucine-rich receptor-like protein kinase family protein(ER)	2	11208183	11213971	0.000889927	0.00958301	0.433156	0.407669				AT3G54100			AT1G06830
AT2G26355	ncRNA(AT2G26355)	2	11220708	11221535	0.000164958	0.002319	-1.16428	-0.86189				AT1G71697			AT5G23990
AT2G26500	cytochrome b6f complex subunit (petM)(AT2G26500)	2	11270089	11270953	0.000158216	0.00224048	-0.420681	-0.402332				AT1G61660			AT5G27890
AT2G26560	phospholipase A 2A(PLA2A)	2	11293769	11295806	1.12455e-06	2.75949e-05	-0.883626	-0.788064				AT2G35060			AT4G35650
AT2G26580	plant-specific transcription factor YABBY family protein(YAB5)	2	11303590	11306953	2.03594e-07	5.8918e-06	-1.87528	-1.27059				AT3G63210			AT3G05790
AT2G26660	SPX domain-containing protein 2 (SPX2)(SPX2)	2	11338932	11340950	0.00162752	0.0158178	0.599564	0.529151				AT5G27030			AT3G48700
AT2G26690	Major facilitator superfamily protein(AT2G26690)	2	11347147	11350993	1.68096e-06	3.97378e-05	-0.550366	-0.524855				AT5G62740			AT1G66800
AT2G26700	AGC (cAMP-dependent, cGMP-dependent and protein kinase C) kinase family protein(PID2)	2	11368596	11371099	0.000255997	0.00335904	1.95889	0.959211				AT4G02970			AT4G13700
AT2G26740	soluble epoxide hydrolase(SEH)	2	11392965	11394279	0.00481001	0.0373704	-0.38184	-0.357706				AT1G56140			AT3G21040
AT2G27000	cytochrome P450, family 705, subfamily A, polypeptide 8(CYP705A8)	2	11523304	11525095	0.00560577	0.0421303	1.21832	0.712848				AT3G23640			AT3G21030
AT2G27030	calmodulin 5(CAM5)	2	11532004	11534333	1.25917e-05	0.000242423	0.623289	0.579846				AT3G12502			AT4G13390
AT2G27150	abscisic aldehyde oxidase 3(AAO3)	2	11601754	11608450	0.00135088	0.0134671	-0.493339	-0.45379				AT5G60850			AT1G33100
AT2G27190	purple acid phosphatase 12(PAP12)	2	11621222	11623618	5.94366e-05	0.00096183	0.535413	0.502534				AT4G03030			AT1G18400
AT2G27200	P-loop containing nucleoside triphosphate hydrolases superfamily protein(AT2G27200)	2	11625417	11628189	0.00657027	0.0476169	-0.718171	-0.571465				AT1G06460			AT3G13640
AT2G27385	Pollen Ole e 1 allergen and extensin family protein(AT2G27385)	2	11716001	11717432	0.0019685	0.0183471	-0.381247	-0.361087				AT5G11650			AT1G16530
AT2G27420	Cysteine proteinases superfamily protein(AT2G27420)	2	11726144	11727614	7.72724e-05	0.00120676	1.55681	0.992885				AT2G42890			AT5G14870
AT2G27550	centroradiali(ATC)	2	11773251	11774681	3.55604e-07	9.69898e-06	-1.70729	-1.20889				AT3G16850			AT2G30540
AT2G27920	serine carboxypeptidase-like 51(SCPL51)	2	11885571	11889176	0.000254591	0.00334436	-0.964698	-0.768149				AT1G12780			AT1G60110
AT2G28000	chaperonin-60alpha(CPN60A)	2	11926449	11929389	8.33017e-22	1.46649e-19	0.899941	0.871737				AT4G36760			AT1G19210
AT2G28080	UDP-Glycosyltransferase superfamily protein(AT2G28080)	2	11960571	11963293	0.000321386	0.00405009	0.89248	0.727871				AT1G02920			AT4G22390
AT2G28200	C2H2-type zinc finger family protein(AT2G28200)	2	12024149	12025306	0.00492224	0.0379632	-0.898747	-0.653293				AT3G18490			AT1G16390
AT2G28210	alpha carbonic anhydrase 2(ACA2)	2	12029997	12032420	0.00553001	0.0416958	-5.45471	-0.344098				AT2G46100			AT4G36570
AT2G28250	Protein kinase superfamily protein(NCRK)	2	12043482	12046537	2.82357e-05	0.000495575	0.976474	0.813931				AT3G26100			AT3G20865
AT2G28360	SIT4 phosphatase-associated family protein(AT2G28360)	2	12124415	12130069	0.00348226	0.0290142	-0.569779	-0.499852				AT1G16670			AT2G20520
AT2G28400	senescence regulator (Protein of unknown function, DUF584)(AT2G28400)	2	12148304	12149052	0.000487522	0.00580381	-1.84611	-0.91086				AT1G03290			AT5G48090
AT2G28470	beta-galactosidase 8(BGAL8)	2	12168840	12173679	0.000183214	0.00254484	-0.453547	-0.430279				AT2G35820			AT4G35720
AT2G28510	Dof-type zinc finger DNA-binding family protein(AT2G28510)	2	12199098	12200765	4.67768e-10	2.20486e-08	1.23085	1.07656				AT5G53970			AT5G01900
AT2G28570	uncharacterized protein(AT2G28570)	2	12241770	12242729	9.6161e-05	0.00145956	-1.92392	-1.01951				AT1G76520			AT1G12030
AT2G28620	P-loop containing nucleoside triphosphate hydrolases superfamily protein(AT2G28620)	2	12265167	12270020	0.000119008	0.0017481	0.850182	0.720863				AT5G18490			AT5G38035
AT2G28680	RmlC-like cupins superfamily protein(AT2G28680)	2	12302963	12304799	0.00238832	0.02147	5.6124	0.430494				AT5G45500			AT1G09350
AT2G28720	Histone superfamily protein(AT2G28720)	2	12326978	12327678	7.01586e-13	4.97057e-11	-1.18869	-1.07986				AT1G15410			AT3G02885
AT2G28760	UDP-XYL synthase 6(UXS6)	2	12336188	12339027	0.00122876	0.0124636	0.772513	0.638394				AT1G51890			AT3G46090
AT2G28810	Dof-type zinc finger DNA-binding family protein(AT2G28810)	2	12363426	12365377	0.00156317	0.0152681	0.613282	0.538789				AT4G37870			AT5G51810
AT2G28840	uncharacterized protein(XBAT31)	2	12378337	12380742	5.49164e-05	0.000899329	-0.452043	-0.432078				AT4G23050			AT3G57160
AT2G28890	poltergeist like 4(PLL4)	2	12405596	12408235	6.23401e-05	0.00100115	-0.621888	-0.571196				AT1G33700			AT1G68250
AT2G28900	outer plastid envelope protein 16-1(OEP16-1)	2	12414114	12415578	0.000681977	0.00769623	-0.546349	-0.49887				AT1G72150			AT1G04880
AT2G28930	protein kinase 1B(PK1B)	2	12424303	12426674	0.00619204	0.04542	0.56997	0.491597				AT5G21020			AT2G33020
AT2G28950	expansin A6(EXPA6)	2	12431341	12433595	0.00141348	0.0139891	0.488246	0.449531				AT1G66980			AT5G27895
AT2G28960	Leucine-rich repeat protein kinase family protein(AT2G28960)	2	12437914	12442347	2.44064e-08	8.47768e-07	-2.1236	-1.38952				AT4G03505			AT4G22230
AT2G29090	cytochrome P450, family 707, subfamily A, polypeptide 2(CYP707A2)	2	12494851	12499723	5.25933e-08	1.71894e-06	-1.1988	-1.01728				AT5G62720			AT3G01870
AT2G29220	Concanavalin A-like lectin protein kinase family protein(AT2G29220)	2	12562781	12564664	0.00422183	0.0337137	-5.54983	-0.364433				AT3G10640			AT4G01630
AT2G29300	NAD(P)-binding Rossmann-fold superfamily protein(AT2G29300)	2	12588191	12589759	5.95365e-07	1.55801e-05	-1.29018	-1.03609				AT1G79970			AT5G04150
AT2G29350	senescence-associated gene 13(SAG13)	2	12600914	12602556	0.000122483	0.00179123	-1.13471	-0.859046				AT3G13450			AT3G61920
AT2G29360	NAD(P)-binding Rossmann-fold superfamily protein(AT2G29360)	2	12603803	12605271	5.48064e-06	0.000114223	-0.775476	-0.70051				AT1G28140			AT1G49640
AT2G29370	NAD(P)-binding Rossmann-fold superfamily protein(AT2G29370)	2	12606059	12607618	0.00184333	0.0174918	-5.81286	-0.43197				AT4G18950			AT5G60180
AT2G29400	type one protein phosphatase 1(TOPP1)	2	12613081	12615399	0.00593203	0.0439568	-0.427212	-0.392421				AT3G52710			AT4G11460
AT2G29440	glutathione S-transferase tau 6(GSTU6)	2	12620060	12621148	0.00455489	0.0358073	1.18015	0.722447				AT1G27100			AT1G07330
AT2G29460	glutathione S-transferase tau 4(GSTU4)	2	12626536	12627678	2.72075e-06	6.1205e-05	-1.76432	-1.16282				AT2G14878			AT5G36960
AT2G29470	glutathione S-transferase tau 3(GSTU3)	2	12628541	12629543	0.000197668	0.0027036	-3.13729	-0.909025				AT1G66970			AT1G49920
AT2G29500	HSP20-like chaperones superfamily protein(AT2G29500)	2	12633091	12633805	0.00670709	0.0482863	1.21014	0.699132				AT1G69360			AT4G31470
AT2G29510	hypothetical protein (DUF3527)(AT2G29510)	2	12634514	12638018	0.00431858	0.034286	0.360647	0.340632				AT1G21450			AT3G29970
AT2G29550	tubulin beta-7 chain(TUB7)	2	12644047	12646037	5.61468e-10	2.61996e-08	0.728577	0.69337				AT2G25070			AT1G04470
AT2G29570	proliferating cell nuclear antigen 2(PCNA2)	2	12649906	12651703	0.00579148	0.0431631	0.82177	0.619976				AT1G24148			AT5G40420
AT2G29620	dentin sialophosphoprotein(AT2G29620)	2	12662741	12665803	0.00273378	0.0240453	1.61231	0.784788				AT4G30690			AT3G55515
AT2G29630	thiaminC(THIC)	2	12666935	12670311	0.00219295	0.019984	0.269846	0.262355				AT4G27450			AT3G47770
AT2G29670	Tetratricopeptide repeat (TPR)-like superfamily protein(AT2G29670)	2	12681958	12685087	9.98809e-19	1.3263e-16	-0.902657	-0.869281				AT1G60730			AT2G30766
AT2G29760	Tetratricopeptide repeat (TPR)-like superfamily protein(OTP81)	2	12712884	12715852	0.0025286	0.0225219	1.31622	0.776658				AT5G56260			AT1G34520
AT2G29890	villin-like 1(VLN1)	2	12744150	12749596	0.00221662	0.0201446	0.795721	0.637305				AT3G50840			AT2G28680
AT2G29940	pleiotropic drug resistance 3(ABCG31)	2	12760139	12766623	1.55787e-08	5.60397e-07	-1.73847	-1.29071				AT5G08790			AT1G02250
AT2G29950	ELF4-like 1(ELF4-L1)	2	12767585	12768435	0.00037613	0.00464674	-2.6008	-0.894229				AT3G02910			AT2G36325
AT2G29980	fatty acid desaturase 3(FAD3)	2	12781591	12785053	0.00200982	0.0186295	0.585404	0.517065				AT3G45300			AT2G43470
AT2G29990	alternative NAD(P)H dehydrogenase 2(NDA2)	2	12793340	12795913	0.00307121	0.02634	-0.753788	-0.608741				AT1G03610			AT1G12130
AT2G30070	potassium transporter 1(KT1)	2	12834993	12838626	6.02319e-06	0.000123864	0.899943	0.785745				AT4G21380			AT2G30760
AT2G30230	6,7-dimethyl-8-ribityllumazine synthase(AT2G30230)	2	12897071	12897885	0.00555846	0.041856	-0.724037	-0.578941				AT2G18170			AT3G03260
AT2G30250	WRKY DNA-binding protein 25(WRKY25)	2	12903236	12905198	0.000200878	0.00273783	-0.642861	-0.57918				AT3G61460			AT3G26010
AT2G30440	thylakoid processing peptide(TPP)	2	12972877	12975497	1.9773e-05	0.00036038	-0.484082	-0.462203				AT2G22970			AT5G65330
AT2G30540	Thioredoxin superfamily protein(AT2G30540)	2	13011105	13011784	6.0396e-13	4.33174e-11	3.25102	1.9156				AT3G20015			AT1G65390
AT2G30550	alpha/beta-Hydrolases superfamily protein(AT2G30550)	2	13014848	13017153	1.19679e-14	1.01164e-12	-1.36902	-1.22709				AT1G76580			AT2G41470
AT2G30570	photosystem II reaction center W(PSBW)	2	13019028	13020194	0.000411307	0.00500941	-0.280992	-0.274602				AT1G78170			AT5G05250
AT2G30590	WRKY DNA-binding protein 21(WRKY21)	2	13033476	13035593	0.0051781	0.0395038	0.581872	0.501946				AT1G13960			AT1G47405
AT2G30750	cytochrome P450 family 71 polypeptide(CYP71A12)	2	13099336	13101413	2.14212e-19	2.96301e-17	-1.01148	-0.966622				AT2G30250			AT4G27170
AT2G30760	uncharacterized protein(AT2G30760)	2	13105770	13108221	3.8269e-10	1.84501e-08	5.74504	2.18838				AT4G33420			AT2G14230
AT2G30766	uncharacterized protein(AT2G30766)	2	13107909	13108863	0	0	5.47483	4.11721				AT1G33050			AT1G53080
AT2G30790	photosystem II subunit P-2(PSBP-2)	2	13118937	13120090	0.000959031	0.0101809	-1.38072	-0.84015				AT4G22740			AT1G62440
AT2G30860	glutathione S-transferase PHI 9(GSTF9)	2	13138997	13140245	5.34397e-08	1.74414e-06	-0.449081	-0.438097				AT5G57660			AT2G36760
AT2G31040	ATP synthase protein I-like protein(AT2G31040)	2	13208906	13211085	0.000602013	0.00695307	-0.433139	-0.409148				AT4G30470			AT4G15680
AT2G31060	elongation factor family protein(EMB2785)	2	13213100	13218724	0.00118537	0.012108	0.624825	0.549762				AT5G51070			AT2G14245
AT2G31110	trichome birefringence-like protein (DUF828)(AT2G31110)	2	13258329	13262099	0.00223027	0.0202528	-0.87241	-0.671464				AT5G11060			AT4G36700
AT2G31130	uncharacterized protein(AT2G31130)	2	13263579	13266560	0.0040755	0.0328386	-0.758119	-0.603493				AT3G54720			AT3G24230
AT2G31360	16:0delta9 desaturase 2(ADS2)	2	13371658	13373606	0.00137186	0.0136352	0.453871	0.422611				AT1G12280			AT4G15670
AT2G31390	pfkB-like carbohydrate kinase family protein(AT2G31390)	2	13383423	13386209	0.00178147	0.0170221	0.400098	0.377346				AT3G07610			AT1G13607
AT2G31560	signal transducer/transcription protein, putative (DUF1685)(AT2G31560)	2	13436557	13438011	0.000104084	0.00155544	-0.784244	-0.681811				AT2G21560			AT1G13608
AT2G31865	poly(ADP-ribose) glycohydrolase 2(PARG2)	2	13546596	13549536	0.00011359	0.00167593	-1.1485	-0.866284				AT3G11900			AT3G56970
AT2G31945	uncharacterized protein(AT2G31945)	2	13581581	13582126	1.95042e-09	8.36231e-08	-4.12345	-1.67263				AT2G40000			AT3G56980
AT2G31980	PHYTOCYSTATIN 2(CYS2)	2	13609093	13609902	0.00327352	0.0275716	2.37131	0.71691				AT4G38545			AT4G27150
AT2G32010	CVP2 like 1(CVL1)	2	13624792	13629146	1.11813e-09	4.98715e-08	-1.12874	-1.00221				AT4G11960			AT1G13609
AT2G32090	Lactoylglutathione lyase / glyoxalase I family protein(AT2G32090)	2	13644395	13645829	0.00291738	0.0253458	-0.554613	-0.491817				AT1G03370			AT1G47400
AT2G32150	Haloacid dehalogenase-like hydrolase (HAD) superfamily protein(AT2G32150)	2	13659006	13660764	6.04185e-09	2.36763e-07	-0.930956	-0.850789				AT5G45820			AT2G14247
AT2G32160	S-adenosyl-L-methionine-dependent methyltransferases superfamily protein(AT2G32160)	2	13662213	13666269	8.90936e-23	1.65629e-20	-1.61613	-1.46997				AT1G60260			AT1G47395
AT2G32230	proteinaceous RNase P 1(PRORP1)	2	13679529	13682236	0.00352473	0.0293424	0.525406	0.469429				AT1G67340			AT2G41240
AT2G32530	cellulose synthase-like B3(CSLB03)	2	13809216	13813570	6.05518e-05	0.0009758	0.68592	0.619286				AT1G53580
AT2G32540	cellulose synthase-like B4(CSLB04)	2	13814686	13818289	1.32359e-11	7.84633e-10	1.10634	1.0074				AT4G22592
AT2G32580	transmembrane protein, putative (DUF1068)(AT2G32580)	2	13827436	13829317	0.00249668	0.022306	-0.59407	-0.52023				AT5G05600
AT2G32680	receptor like protein 23(RLP23)	2	13859769	13862614	7.81217e-06	0.000156905	1.29855	0.991792				AT3G15840
AT2G32990	glycosyl hydrolase 9B8(GH9B8)	2	14003250	14006017	0.00319667	0.0270814	0.519681	0.466387				AT5G18680
AT2G33020	receptor like protein 24(RLP24)	2	14013874	14016516	0.00328692	0.0276444	3.89683	0.631271				AT1G08800
AT2G33040	gamma subunit of Mt ATP synthase(ATP3)	2	14018690	14021183	0.00277912	0.0243979	0.308799	0.297149				AT2G41410
AT2G33050	receptor like protein 26(RLP26)	2	14021870	14024398	2.17208e-07	6.23146e-06	0.963673	0.855041				AT5G01820
AT2G33051	ncRNA(AT2G33051)	2	14022037	14025085	2.24853e-06	5.16829e-05	0.957298	0.832017				AT3G55430
AT2G33070	nitrile specifier protein 2(NSP2)	2	14028282	14031164	0.00280046	0.0245296	2.91418	0.687618				AT2G28890
AT2G33150	peroxisomal 3-ketoacyl-CoA thiolase 3(PKT3)	2	14047478	14051140	5.62588e-05	0.000916789	-0.378372	-0.366477				AT3G59060
AT2G33210	heat shock protein 60-2(HSP60-2)	2	14074870	14078744	0.000279056	0.00361851	0.829658	0.696389				AT1G80830
AT2G33300	Transcription elongation factor (TFIIS) family protein(AT2G33300)	2	14113025	14114200	0.00484118	0.0375248	-0.589439	-0.507697				AT2G24280
AT2G33380	Caleosin-related family protein(RD20)	2	14144831	14146471	0	0	-2.67342	-2.39343				AT2G46370
AT2G33450	Ribosomal L28 family(PRPL28)	2	14173579	14174533	0.00314612	0.0267749	0.422719	0.393098				AT4G35560
AT2G33620	AT hook motif DNA-binding family protein(AT2G33620)	2	14234026	14236883	9.22653e-08	2.85606e-06	0.933539	0.839331				AT5G53370
AT2G33800	Ribosomal protein S5 family protein(EMB3113)	2	14300772	14302430	8.46501e-07	2.1312e-05	0.492599	0.475111				AT4G31550
AT2G33810	squamosa promoter binding protein-like 3(SPL3)	2	14305001	14306072	1.18545e-17	1.42733e-15	-4.27344	-2.41428				AT1G13450
AT2G33815	ncRNA(AT2G33815)	2	14305008	14306053	1.03781e-16	1.08634e-14	-4.29077	-2.35979				AT1G71040
AT2G33830	Dormancy/auxin associated family protein(AT2G33830)	2	14309484	14310351	5.93236e-23	1.13931e-20	-1.4613	-1.35214				AT2G14560
AT2G34060	Peroxidase superfamily protein(AT2G34060)	2	14384896	14386669	0.00474104	0.0369334	1.04787	0.696154				AT3G01690
AT2G34150	SCAR family protein(AT2G34150)	2	14419295	14423478	3.42813e-08	1.15958e-06	-1.83266	-1.30593				AT1G08980
AT2G34170	hypothetical protein (DUF688)(AT2G34170)	2	14428215	14430860	0.00196457	0.0183344	-0.69174	-0.584394				AT1G53450
AT2G34210	Transcription elongation factor Spt5(AT2G34210)	2	14445938	14450522	0.00185597	0.0175678	1.90879	0.8045				AT1G35710
AT2G34410	O-acetyltransferase family protein(RWA3)	2	14518406	14522622	0.00197138	0.0183576	-0.350172	-0.334417				AT1G69850
AT2G34420	photosystem II light harvesting complex protein B1B2(LHB1B2)	2	14522524	14523568	0.000876474	0.0094865	-0.264499	-0.258491				AT4G30710
AT2G34490	cytochrome P450, family 710, subfamily A, polypeptide 2(CYP710A2)	2	14535645	14537432	0.00500222	0.0384462	0.460749	0.419185				AT3G52840
AT2G34500	cytochrome P450, family 710, subfamily A, polypeptide 1(CYP710A1)	2	14539479	14541406	2.11476e-06	4.89469e-05	-1.47443	-1.08763				AT1G21000
AT2G34510	choice-of-anchor C domain protein, putative (Protein of unknown function, DUF642)(AT2G34510)	2	14543997	14546879	0.00270407	0.02382	0.589884	0.516431				AT3G05690
AT2G34610	cotton fiber protein(AT2G34610)	2	14575392	14576517	0.000609694	0.00702218	1.99642	0.897355				AT3G52240
AT2G34680	Outer arm dynein light chain 1 protein(AIR9)	2	14616622	14629129	0.000115682	0.00170356	0.487765	0.460649				AT4G38540
AT2G34710	Homeobox-leucine zipper family protein / lipid-binding START domain-containing protein(PHB)	2	14639323	14644273	7.97405e-06	0.000159605	0.653155	0.605525				AT1G27150
AT2G34930	disease resistance family protein / LRR family protein(AT2G34930)	2	14737066	14739904	0.000761776	0.00844165	0.8033	0.66439				AT2G19130
AT2G34960	cationic amino acid transporter 5(CAT5)	2	14744037	14745961	0.00269098	0.0237137	1.07444	0.730407				AT3G12120
AT2G35060	K+ uptake permease 11(KUP11)	2	14775063	14778870	9.51331e-05	0.00144585	-0.680086	-0.611761				AT1G17550
AT2G35070	uncharacterized protein(AT2G35070)	2	14783291	14784710	1.06672e-08	3.93466e-07	-4.3419	-1.60723				AT5G10980
AT2G35120	Single hybrid motif superfamily protein(AT2G35120)	2	14805639	14807369	0.000929034	0.00992136	0.605533	0.539225				AT1G48430
AT2G35140	DCD (Development and Cell Death) domain protein(AT2G35140)	2	14813421	14816808	0.00151215	0.0148267	1.43824	0.821319				AT4G02380
AT2G35310	Transcriptional factor B3 family protein(AT2G35310)	2	14864855	14866598	0.00326059	0.0275025	-5.63905	-0.384146				AT3G16230
AT2G35350	poltergeist like 1(PLL1)	2	14881039	14884116	0.00291995	0.0253564	1.26983	0.762135				AT1G69450
AT2G35370	glycine decarboxylase complex H(GDCH)	2	14891102	14892218	2.29179e-06	5.24697e-05	0.454145	0.439223				AT5G59780
AT2G35770	serine carboxypeptidase-like 28(scpl28)	2	15034037	15036518	0.00218494	0.0199391	1.30438	0.784309				AT5G11250
AT2G35820	ureidoglycolate hydrolase(AT2G35820)	2	15050912	15053275	2.05403e-06	4.77315e-05	-0.663834	-0.619317				AT5G64260
AT2G35940	BEL1-like homeodomain 1(BLH1)	2	15088832	15092415	1.26365e-15	1.20347e-13	-0.855228	-0.820705				AT3G08840
AT2G35945	ncRNA(AT2G35945)	2	15090867	15091764	8.76957e-09	3.28689e-07	-0.79754	-0.744877				AT2G18690
AT2G35980	Late embryogenesis abundant (LEA) hydroxyproline-rich glycoprotein family(YLS9)	2	15110588	15111471	3.99072e-08	1.33443e-06	-1.75146	-1.27507				AT4G36850
AT2G36070	translocase inner membrane subunit 44-2(TIM44-2)	2	15144836	15148131	0.0023712	0.0213491	0.594863	0.521404				AT3G22200
AT2G36220	uncharacterized protein(AT2G36220)	2	15192480	15193698	1.06593e-05	0.000207978	-0.85495	-0.750826				AT1G13940
AT2G36325	GDSL-like Lipase/Acylhydrolase superfamily protein(AT2G36325)	2	15231393	15233281	0.00192049	0.0180099	5.67769	0.450375				AT4G04770
AT2G36400	growth-regulating factor 3(GRF3)	2	15270088	15272823	4.95051e-06	0.000104108	0.947743	0.818194				AT2G32580
AT2G36460	Aldolase superfamily protein(FBA6)	2	15296701	15298514	0.00668195	0.0481867	-0.307935	-0.293997				AT2G42620
AT2G36470	DUF868 family protein, putative (DUF868)(AT2G36470)	2	15299362	15300990	0.00296584	0.0256304	-0.970701	-0.697212				AT1G26620
AT2G36530	Enolase(LOS2)	2	15320756	15323869	9.17447e-05	0.00140446	0.344757	0.33518				AT3G07700
AT2G36570	Leucine-rich repeat protein kinase family protein(AT2G36570)	2	15335496	15337927	0.000368795	0.00457227	0.587561	0.534112				AT3G08870
AT2G36690	2-oxoglutarate (2OG) and Fe(II)-dependent oxygenase superfamily protein(AT2G36690)	2	15379694	15381987	0.000316622	0.00400526	1.72968	0.938913				AT2G44130
AT2G36760	UDP-glucosyl transferase 73C2(UGT73C2)	2	15413042	15414594	0.000414081	0.00503791	6.1243	0.597801				AT1G49500
AT2G36880	methionine adenosyltransferase 3(MAT3)	2	15479366	15481412	5.07065e-12	3.23714e-10	0.653983	0.633085				AT1G67900
AT2G36910	ATP binding cassette subfamily B1(ABCB1)	2	15502014	15507320	0.00311258	0.0265724	-0.3328	-0.317976				AT2G33300
AT2G36970	UDP-Glycosyltransferase superfamily protein(AT2G36970)	2	15529006	15530749	2.65265e-07	7.45371e-06	1.26524	1.03543				AT3G51840
AT2G37040	PHE ammonia lyase 1(PAL1)	2	15557376	15560363	1.02061e-08	3.79219e-07	0.516786	0.501758				AT2G47710
AT2G37050	Leucine-rich repeat protein kinase family protein(AT2G37050)	2	15568986	15573726	0.00417015	0.0333813	0.412161	0.383015				AT5G21100
AT2G37080	ROP interactive partner 3(RIP2)	2	15581386	15585186	1.48233e-05	0.000280737	0.899989	0.776799				AT4G22190
AT2G37130	Peroxidase superfamily protein(AT2G37130)	2	15597921	15600077	3.38328e-23	6.60677e-21	1.26601	1.19448				AT4G09890
AT2G37190	Ribosomal protein L11 family protein(AT2G37190)	2	15619407	15620119	0.00188437	0.0177715	0.430255	0.401917				AT2G42300
AT2G37280	pleiotropic drug resistance 5(ABCG33)	2	15650400	15656417	0.000785242	0.00863989	0.835658	0.680565				AT2G38670
AT2G37340	arginine/serine-rich zinc knuckle-containing protein 33(RS2Z33)	2	15670147	15672700	0.000613266	0.0070515	-0.478295	-0.446293				AT1G74940
AT2G37360	ABC-2 type transporter family protein(ABCG2)	2	15673442	15675920	0.00156566	0.0152805	0.604551	0.53292				AT5G17330
AT2G37362	ncRNA(AT2G37362)	2	15673687	15675978	0.00263363	0.0233233	0.587655	0.515307				AT1G22770
AT2G37420	ATP binding microtubule motor family protein(AT2G37420)	2	15700331	15705346	0.000406624	0.00496371	0.962951	0.756832				AT1G60950
AT2G37540	NAD(P)-binding Rossmann-fold superfamily protein(AT2G37540)	2	15751568	15753967	4.215e-05	0.000709769	-1.00102	-0.820761				AT3G59940
AT2G37630	myb-like HTH transcriptional regulator family protein(AS1)	2	15781615	15783433	8.09441e-08	2.53843e-06	0.9877	0.878272				AT1G10900
AT2G37660	NAD(P)-binding Rossmann-fold superfamily protein(AT2G37660)	2	15795213	15797059	0.00280987	0.0245913	0.319614	0.306703				AT3G54620
AT2G37710	receptor lectin kinase(RLK)	2	15814718	15817004	0.00243604	0.0218397	-0.367066	-0.348275				AT1G10890
AT2G37760	NAD(P)-linked oxidoreductase superfamily protein(AKR4C8)	2	15831854	15833920	0.00192228	0.0180193	-0.519429	-0.470871				AT4G16190
AT2G37770	NAD(P)-linked oxidoreductase superfamily protein(ChlAKR)	2	15834867	15837001	1.73595e-07	5.08061e-06	-2.21331	-1.34121				AT2G17220
AT2G37840	Protein kinase superfamily protein(AT2G37840)	2	15851803	15856301	0.000469708	0.00562342	-0.697316	-0.608379				AT1G29390
AT2G37870	Bifunctional inhibitor/lipid-transfer protein/seed storage 2S albumin superfamily protein(AT2G37870)	2	15859239	15859907	2.94742e-12	1.92935e-10	-2.01928	-1.54599				AT4G35440
AT2G37900	Major facilitator superfamily protein(AT2G37900)	2	15864396	15866408	6.06485e-07	1.58354e-05	-2.89358	-1.32618				AT4G18880
AT2G38010	Neutral/alkaline non-lysosomal ceramidase(AT2G38010)	2	15906862	15909931	6.76852e-06	0.000137729	0.897009	0.78269				AT3G16857
AT2G38240	2-oxoglutarate (2OG) and Fe(II)-dependent oxygenase superfamily protein(AT2G38240)	2	16012535	16014753	0.00115929	0.0118939	-2.4621	-0.795197				AT5G46330
AT2G38300	myb-like HTH transcriptional regulator family protein(AT2G38300)	2	16043960	16045992	0.000195027	0.00267091	-1.24654	-0.883225				AT1G64280
AT2G38380	Peroxidase superfamily protein(AT2G38380)	2	16076384	16078583	4.407e-42	2.32776e-39	1.512	1.44619				AT1G31130
AT2G38390	Peroxidase superfamily protein(AT2G38390)	2	16079681	16081509	0	0	2.17171	2.03267				AT1G68820
AT2G38400	alanine:glyoxylate aminotransferase 3(AGT3)	2	16083689	16086349	7.66576e-19	1.03568e-16	-2.44392	-1.9151				AT3G14067
AT2G38470	WRKY DNA-binding protein 33(WRKY33)	2	16108361	16110766	4.05509e-11	2.21723e-09	-1.04452	-0.956497				AT2G13360
AT2G38530	lipid transfer protein 2(LTP2)	2	16128378	16129158	1.10874e-06	2.72357e-05	0.946988	0.831442				AT5G03320
AT2G38670	phosphorylethanolamine cytidylyltransferase 1(PECT1)	2	16168837	16171918	0.000304207	0.00387777	-0.586118	-0.534353				AT1G02305
AT2G38700	mevalonate diphosphate decarboxylase 1(MVD1)	2	16180696	16183946	0.000490097	0.00582551	0.528156	0.487026
AT2G38750	annexin 4(ANNAT4)	2	16196265	16198491	1.26403e-10	6.46994e-09	1.09676	0.990854
AT2G38970	Zinc finger (C3HC4-type RING finger) family protein(AT2G38970)	2	16273901	16276872	0.00343775	0.0287568	0.660712	0.556326
AT2G39010	plasma membrane intrinsic protein 2E(PIP2E)	2	16291477	16294034	5.46608e-10	2.5609e-08	-0.705212	-0.673226
AT2G39030	Acyl-CoA N-acyltransferases (NAT) superfamily protein(NATA1)	2	16298227	16299202	0.00199709	0.0185485	-1.17259	-0.766501
AT2G39050	hydroxyproline-rich glycoprotein family protein(EULS3)	2	16303403	16305629	2.75864e-05	0.000485646	-0.759957	-0.677991
AT2G39200	Seven transmembrane MLO family protein(MLO12)	2	16356148	16359813	0.00038089	0.00469805	0.857783	0.70643
AT2G39210	Major facilitator superfamily protein(AT2G39210)	2	16366157	16368275	0.000507178	0.00599786	0.560986	0.511963
AT2G39220	PATATIN-like protein 6(PLP6)	2	16374896	16377020	0.000627383	0.00718022	1.02001	0.768689
AT2G39310	jacalin-related lectin 22(JAL22)	2	16414073	16416815	2.82413e-33	1.0417e-30	1.34854	1.28887
AT2G39330	jacalin-related lectin 23(JAL23)	2	16419596	16421852	1.61463e-23	3.26267e-21	-2.59333	-2.08447
AT2G39370	membrane-associated kinase regulator(MAKR4)	2	16444130	16445266	0.00504548	0.0386954	-1.38451	-0.729776
AT2G39420	alpha/beta-Hydrolases superfamily protein(AT2G39420)	2	16460364	16463061	1.47368e-09	6.43708e-08	-1.49589	-1.22151
AT2G39510	nodulin MtN21 /EamA-like transporter family protein(UMAMIT14)	2	16491143	16493151	0.00486124	0.0376255	1.40366	0.734346
AT2G39570	ACT domain-containing protein(ACR9)	2	16507896	16510198	1.3092e-07	3.93064e-06	-0.714455	-0.669333
AT2G39670	Radical SAM superfamily protein(AT2G39670)	2	16534230	16537318	0.0014824	0.0145781	0.55661	0.500153
AT2G39700	expansin A4(EXPA4)	2	16543832	16545584	2.06141e-28	5.70274e-26	1.60868	1.4926
AT2G39770	Glucose-1-phosphate adenylyltransferase family protein(CYT1)	2	16588696	16591032	9.12997e-06	0.000180257	0.467172	0.448865
AT2G39800	delta1-pyrroline-5-carboxylate synthase 1(P5CS1)	2	16598072	16603319	0	0	-1.31521	-1.28448
AT2G39850	Subtilisin-like serine endopeptidase family protein(AT2G39850)	2	16630473	16634253	0	3.73e-43	-2.23737	-2.0514
AT2G39870	uncharacterized protein(AT2G39870)	2	16643381	16645377	6.38705e-08	2.05287e-06	0.912825	0.82621
AT2G40000	ortholog of sugar beet HS1 PRO-1 2(HSPRO2)	2	16700510	16702028	6.43019e-06	0.000131768	-0.636432	-0.593034
AT2G40100	light harvesting complex photosystem II(LHCB4.3)	2	16745653	16747400	1.16421e-05	0.000226015	0.788301	0.704546
AT2G40130	Double Clp-N motif-containing P-loop nucleoside triphosphate hydrolases superfamily protein(AT2G40130)	2	16765920	16769268	9.90248e-05	0.00149037	-0.732596	-0.648125
AT2G40270	Protein kinase family protein(AT2G40270)	2	16821934	16824506	4.69861e-06	9.917e-05	-0.718612	-0.658885
AT2G40300	ferritin 4(FER4)	2	16831293	16833280	4.81764e-09	1.92358e-07	-1.23933	-1.06409
AT2G40330	PYR1-like 6(PYL6)	2	16844864	16845934	2.92164e-06	6.52818e-05	1.86902	1.18115
AT2G40420	Transmembrane amino acid transporter family protein(AT2G40420)	2	16877223	16879214	0.000514338	0.00606402	-0.862097	-0.702871
AT2G40460	Major facilitator superfamily protein(AT2G40460)	2	16896907	16901280	9.12163e-10	4.11589e-08	-1.03604	-0.937368
AT2G40480	WEB family protein (DUF827)(AT2G40480)	2	16910364	16912592	3.50781e-09	1.43008e-07	1.29241	1.09912
AT2G40490	Uroporphyrinogen decarboxylase(HEME2)	2	16912845	16915177	0.00371174	0.0305322	0.31615	0.302923
AT2G40610	expansin A8(EXPA8)	2	16948863	16950557	0.000451256	0.00542768	1.08248	0.801056
AT2G40620	Basic-leucine zipper (bZIP) transcription factor family protein(AT2G40620)	2	16954541	16956978	0.00509783	0.0390195	0.752148	0.594456
AT2G40840	disproportionating enzyme 2(DPE2)	2	17044963	17050947	2.58349e-05	0.000458984	0.402982	0.389825
AT2G40880	cystatin A(CYSA)	2	17057402	17058122	0.00645712	0.0469054	-0.390489	-0.363045
AT2G40960	Single-stranded nucleic acid binding R3H protein(AT2G40960)	2	17095522	17097454	2.79213e-06	6.26289e-05	-1.59484	-1.11933
AT2G40970	Homeodomain-like superfamily protein(MYBC1)	2	17097550	17098695	6.57459e-06	0.000134135	-1.30538	-0.99761
AT2G41090	Calcium-binding EF-hand family protein(AT2G41090)	2	17135721	17136852	5.2086e-07	1.37856e-05	-0.520221	-0.500441
AT2G41100	Calcium-binding EF hand family protein(TCH3)	2	17137829	17139612	0.000100355	0.00150844	0.536166	0.501132
AT2G41190	Transmembrane amino acid transporter family protein(AT2G41190)	2	17167279	17170407	1.2e-43	6.9968e-41	-2.72085	-2.38556
AT2G41240	basic helix-loop-helix protein 100(BHLH100)	2	17198282	17199320	6.34255e-15	5.60411e-13	11.3305	4.71288
AT2G41310	response regulator 3(RR3)	2	17221933	17224427	1.39914e-05	0.000266501	0.784319	0.700406
AT2G41410	Calcium-binding EF-hand family protein(AT2G41410)	2	17261728	17262884	2.09144e-06	4.8504e-05	-0.624008	-0.586688
AT2G41470	agamous-like MADS-box protein(AT2G41470)	2	17289952	17293749	0.000887884	0.00956987	5.91011	0.521622
AT2G41480	peroxidase superfamily protein(AT2G41480)	2	17296812	17298731	7.86435e-06	0.000157681	-1.52316	-1.06766
AT2G41540	6-phosphogluconate dehydrogenase family protein(GPDHC1)	2	17326093	17328902	7.60137e-07	1.93261e-05	0.944206	0.832646
AT2G41640	Glycosyltransferase family 61 protein(AT2G41640)	2	17360486	17363788	0.000194645	0.00266887	-0.972665	-0.777727
AT2G41720	Tetratricopeptide repeat (TPR)-like superfamily protein(EMB2654)	2	17403603	17407135	0.00163924	0.015872	0.645561	0.559145
AT2G41800	imidazolonepropionase (Protein of unknown function, DUF642)(AT2G41800)	2	17436529	17438040	0.00315927	0.026833	1.11346	0.731121
AT2G41820	Leucine-rich repeat protein kinase family protein(AT2G41820)	2	17446744	17450071	4.27319e-08	1.41858e-06	0.798551	0.740694
AT2G41850	polygalacturonase ADPG2-like protein(PGAZAT)	2	17461655	17464161	0.000721435	0.00807549	-4.37288	-0.766606
AT2G41900	CCCH-type zinc finger protein with ARM repeat domain-containing protein(OXS2)	2	17490405	17493922	1.33506e-06	3.21161e-05	-0.502458	-0.483255
AT2G41990	late embryogenesis abundant protein(AT2G41990)	2	17527257	17528937	0.00537868	0.0407664	2.30414	0.661769
AT2G42170	Actin family protein(AT2G42170)	2	17577714	17580392	0.000852493	0.00926145	-3.79717	-0.747651
AT2G42300	basic helix-loop-helix (bHLH) DNA-binding superfamily protein(AT2G42300)	2	17621156	17624841	0.00416839	0.0333787	-0.586395	-0.50807
AT2G42540	cold-regulated 15a(COR15A)	2	17711032	17712330	4.11769e-25	9.11304e-23	-1.80222	-1.62148
AT2G42620	RNI-like superfamily protein(MAX2)	2	17756140	17758468	0.000229902	0.00306158	-0.592481	-0.540987
AT2G42690	alpha/beta-Hydrolases superfamily protein(AT2G42690)	2	17776241	17777717	0.00663618	0.0479812	-0.283255	-0.272348
AT2G42750	DNAJ heat shock N-terminal domain-containing protein(AT2G42750)	2	17793307	17795680	0.000538982	0.00630024	0.363443	0.349269
AT2G42770	Peroxisomal membrane 22 kDa (Mpv17/PMP22) family protein(AT2G42770)	2	17798285	17800006	0.00573496	0.0428793	0.575611	0.496392
AT2G42790	citrate synthase 3(CSY3)	2	17801471	17806049	6.25248e-05	0.00100342	-0.478124	-0.45429
AT2G42890	MEI2-like 2(ML2)	2	17849819	17854553	9.71979e-07	2.41313e-05	-0.66782	-0.625069
AT2G42900	Plant basic secretory protein (BSP) family protein(AT2G42900)	2	17854557	17855481	0.00185333	0.0175571	1.25945	0.787595
AT2G43000	NAC domain containing protein 42(NAC042)	2	17880615	17882636	7.44295e-05	0.00117008	-1.36014	-0.949056
AT2G43010	phytochrome interacting factor 4(PIF4)	2	17886427	17889050	1.96325e-07	5.69564e-06	-0.773209	-0.715131
AT2G43020	polyamine oxidase 2(PAO2)	2	17891503	17894635	0.00195066	0.0182412	-0.480881	-0.441713
AT2G43030	Ribosomal protein L3 family protein(AT2G43030)	2	17894836	17895866	9.39278e-05	0.00143127	0.37076	0.358864
AT2G43040	tetratricopeptide repeat (TPR)-containing protein(NPG1)	2	17895883	17899374	0.00596486	0.0441719	1.0194	0.677835
AT2G43050	Plant invertase/pectin methylesterase inhibitor superfamily(ATPMEPCRD)	2	17902484	17904443	8.52749e-05	0.00131757	2.42658	1.03063
AT2G43060	ILI1 binding bHLH 1(IBH1)	2	17909185	17910082	1.24971e-06	3.02192e-05	-1.45001	-1.09161
AT2G43470	zinc finger CCCH domain protein, putative (DUF3755)(AT2G43470)	2	18049858	18051218	0.00192049	0.0180099	5.67769	0.450375
AT2G43500	Plant regulator RWP-RK family protein(AT2G43500)	2	18061925	18066639	0.00466263	0.0364447	-0.555478	-0.486495
AT2G43530	scorpion toxin-like knottin superfamily protein(AT2G43530)	2	18070056	18070718	0.00303	0.0260582	-0.870778	-0.660951
AT2G43535	Scorpion toxin-like knottin superfamily protein(AT2G43535)	2	18070973	18071676	1.68189e-23	3.36929e-21	1.94986	1.71095
AT2G43550	scorpion toxin-like knottin superfamily protein(AT2G43550)	2	18073234	18073905	1.65448e-05	0.000307329	0.89693	0.773679
AT2G43570	chitinase(CHI)	2	18076224	18077463	3.85708e-17	4.26813e-15	-1.60563	-1.41627
AT2G43590	Chitinase family protein(AT2G43590)	2	18081331	18082767	2.22289e-33	8.33152e-31	-2.64917	-2.25254
AT2G43620	Chitinase family protein(AT2G43620)	2	18093770	18095025	5.56884e-19	7.56776e-17	2.94109	2.12276
AT2G43680	IQ-domain 14(IQD14)	2	18108349	18111831	0.00279312	0.0245023	-0.690359	-0.577101
AT2G43745	jacalin lectin-like protein(AT2G43745)	2	18128529	18132637	2.50456e-08	8.66084e-07	0.568583	0.547616
AT2G43820	UDP-glucosyltransferase 74F2(UGT74F2)	2	18152227	18153908	6.08772e-12	3.83073e-10	-1.05352	-0.969822
AT2G43870	Pectin lyase-like superfamily protein(AT2G43870)	2	18166615	18168264	0.00296506	0.0256304	2.1659	0.74125
AT2G43945	uncharacterized protein(AT2G43945)	2	18197844	18200194	0.00380276	0.0310937	0.439522	0.40514
AT2G43970	RNA-binding protein(LARP6b)	2	18205235	18208218	1.05106e-08	3.88689e-07	-0.532742	-0.51628
AT2G44010	uncharacterized protein(AT2G44010)	2	18216684	18217438	0.000543528	0.00634699	-1.26421	-0.848098
AT2G44040	Dihydrodipicolinate reductase, bacterial/plant(AT2G44040)	2	18221769	18224104	0.00444729	0.0351398	0.726553	0.586006
AT2G44080	ARGOS-like protein(ARL)	2	18237152	18238173	4.63574e-07	1.24108e-05	1.02942	0.892536
AT2G44130	Galactose oxidase/kelch repeat superfamily protein(AT2G44130)	2	18253497	18258035	0.000163506	0.00230627	-0.558886	-0.517073
AT2G44140	Peptidase family C54 protein(AT2G44140)	2	18253610	18255054	0.00132282	0.0132508	-0.58998	-0.5248
AT2G44210	carboxyl-terminal peptidase (DUF239)(AT2G44210)	2	18280623	18282876	6.8496e-08	2.17744e-06	-0.736394	-0.68916
AT2G44460	beta glucosidase 28(BGLU28)	2	18346439	18349966	1.02162e-23	2.0825e-21	2.49313	2.03763
AT2G44790	uclacyanin 2(UCC2)	2	18461906	18463309	1.36521e-08	4.95699e-07	-1.10191	-0.967867
AT2G44830	Protein kinase superfamily protein(AT2G44830)	2	18490129	18492816	6.75608e-08	2.1536e-06	1.11385	0.963069
AT2G44940	Integrase-type DNA-binding superfamily protein(AT2G44940)	2	18537257	18538418	0.00295386	0.025584	-0.474959	-0.434189
AT2G44980	SNF2 domain-containing protein / helicase domain-containing protein(ASG3)	2	18552192	18556669	0.00184299	0.0174918	-1.08527	-0.750239
AT2G45160	GRAS family transcription factor(HAM1)	2	18617862	18620150	0.000189755	0.00262159	-0.74271	-0.648262
AT2G45340	Leucine-rich repeat protein kinase family protein(AT2G45340)	2	18691722	18694725	0.00171775	0.0165152	-0.545416	-0.49075
AT2G45450	binding protein(ZPR1)	2	18733275	18734127	0.00680414	0.0488008	0.936552	0.650234
AT2G45480	growth-regulating factor 9(GRF9)	2	18745340	18747533	0.00186554	0.0176225	1.85376	0.810831
AT2G45490	ataurora3(AUR3)	2	18747639	18749075	0.00530195	0.0402242	2.09247	0.684948
AT2G45570	cytochrome P450, family 76, subfamily C, polypeptide 2(CYP76C2)	2	18779793	18781958	0.00286029	0.0249502	-1.54946	-0.778799
AT2G45600	alpha/beta-Hydrolases superfamily protein(AT2G45600)	2	18789588	18790952	0.000317559	0.00401056	-0.935778	-0.749518
AT2G45620	Nucleotidyltransferase family protein(AT2G45620)	2	18792864	18795904	0.000753209	0.00836267	-0.525283	-0.482156
AT2G45660	AGAMOUS-like 20(AGL20)	2	18807538	18811047	1.01203e-11	6.12437e-10	-0.817281	-0.776102
AT2G45670	calcineurin B subunit-like protein(AT2G45670)	2	18814709	18818463	0.00203431	0.0187965	-0.459724	-0.425
AT2G45750	S-adenosyl-L-methionine-dependent methyltransferases superfamily protein(AT2G45750)	2	18842539	18845467	0.000237168	0.00314214	0.902695	0.739045
AT2G45790	phosphomannomutase(PMM)	2	18855775	18858018	0.00329467	0.0276996	0.483154	0.439486
AT2G45920	U-box domain-containing protein(AT2G45920)	2	18899084	18901303	0.000165865	0.00233033	-1.02176	-0.804222
AT2G45960	plasma membrane intrinsic protein 1B(PIP1B)	2	18910295	18911982	9.30102e-05	0.00141822	0.312729	0.305533
AT2G46070	mitogen-activated protein kinase 12(MPK12)	2	18945981	18947823	1.84075e-07	5.36032e-06	-1.53613	-1.16513
AT2G46100	Nuclear transport factor 2 (NTF2) family protein(AT2G46100)	2	18953280	18954619	1.26344e-06	3.05197e-05	-0.665136	-0.62203
AT2G46310	cytokinin response factor 5(CRF5)	2	19011503	19012857	0.000382604	0.00471079	1.30123	0.871291
AT2G46370	Auxin-responsive GH3 family protein(JAR1)	2	19033741	19036659	8.84129e-06	0.000174706	-0.620267	-0.578783
AT2G46430	cyclic nucleotide gated channel 3(CNGC3)	2	19058130	19061436	0.00496821	0.0382289	-0.527115	-0.466648
AT2G46440	cyclic nucleotide-gated channels(CNGC11)	2	19061861	19064881	5.70088e-06	0.000117967	-0.794845	-0.714236
AT2G46450	cyclic nucleotide-gated channel 12(CNGC12)	2	19065716	19069569	0.00188601	0.0177797	0.439797	0.409627
AT2G46620	P-loop containing nucleoside triphosphate hydrolases superfamily protein(AT2G46620)	2	19138801	19140747	5.68344e-06	0.000117711	-1.03759	-0.87033
AT2G46630	serine/arginine repetitive matrix protein(AT2G46630)	2	19145529	19146713	0.00129376	0.0130149	1.07027	0.760754
AT2G46660	cytochrome P450, family 78, subfamily A, polypeptide 6(CYP78A6)	2	19153328	19155489	0.000205872	0.00280097	0.986039	0.782969
AT2G46680	homeobox 7(HB-7)	2	19165403	19166949	1.70472e-15	1.60381e-13	-1.28076	-1.16941
AT2G46750	D-arabinono-1,4-lactone oxidase family protein(GulLO2)	2	19208320	19210958	4.653e-34	1.80211e-31	-2.09538	-1.88984
AT2G46790	pseudo-response regulator 9(PRR9)	2	19232649	19235087	0.00297621	0.0256913	-0.497391	-0.450889
AT2G46870	AP2/B3-like transcriptional factor family protein(NGA1)	2	19260918	19262404	2.77581e-09	1.15599e-07	-1.85462	-1.36784
AT2G46880	purple acid phosphatase 14(PAP14)	2	19264573	19266446	0.00022237	0.00298695	1.02919	0.800581
AT2G46890	3-oxo-5-alpha-steroid 4-dehydrogenase (DUF1295)(AT2G46890)	2	19266733	19268170	1.58984e-05	0.000297461	1.54584	1.052
AT2G46910	Plastid-lipid associated protein PAP / fibrillin family protein(AT2G46910)	2	19272281	19274002	0.000574833	0.00669237	-0.711376	-0.61483
AT2G46970	phytochrome interacting factor 3-like 1(PIL1)	2	19295490	19297826	0.000910422	0.00975399	2.15015	0.856853
AT2G46980	asynaptic protein(ASY3)	2	19299492	19304191	0.00449921	0.0355017	0.850335	0.639664
AT2G47000	ATP binding cassette subfamily B4(ABCB4)	2	19309868	19315241	4.00517e-07	1.08223e-05	-0.555058	-0.531609
AT2G47010	calcium/calcium/calmodulin-dependent Serine/Threonine-kinase(AT2G47010)	2	19317126	19319397	0.000516197	0.00607977	0.720365	0.621915
AT2G47160	HCO3- transporter family(BOR1)	2	19357478	19361147	2.1858e-07	6.26308e-06	-0.995272	-0.876476
AT2G47190	myb domain protein 2(MYB2)	2	19376202	19377531	2.93908e-05	0.000513135	-3.25504	-1.0527
AT2G47260	WRKY DNA-binding protein 23(WRKY23)	2	19404820	19407084	6.97008e-07	1.78973e-05	1.37932	1.07489
AT2G47550	Plant invertase/pectin methylesterase inhibitor superfamily(AT2G47550)	2	19508980	19511792	0.00602299	0.0445173	-1.21463	-0.706407
AT2G47600	magnesium/proton exchanger(MHX)	2	19524160	19527413	5.92566e-05	0.000960254	-0.723031	-0.645982
AT2G47620	SWITCH/sucrose nonfermenting 3A(SWI3A)	2	19531947	19534401	0.000697337	0.00785112	0.811943	0.670699
AT2G47710	Adenine nucleotide alpha hydrolases-like superfamily protein(AT2G47710)	2	19554834	19556065	1.87754e-05	0.000344359	-0.588666	-0.550354
AT2G47800	multidrug resistance-associated protein 4(ABCC4)	2	19574864	19580599	1.57999e-08	5.67479e-07	0.858711	0.791542
AT2G47890	B-box type zinc finger protein with CCT domain-containing protein(AT2G47890)	2	19607996	19609645	0.00399825	0.032317	-0.563988	-0.49421
AT2G47940	DEGP protease 2(DEG2)	2	19617986	19622251	0.00251213	0.0224182	0.33463	0.320186
AT2G47950	myelin transcription factor-like protein(AT2G47950)	2	19624210	19624809	0.00634656	0.046367	2.15366	0.665233
AT3G01080	WRKY DNA-binding protein 58(WRKY58)	3	25507	27449	0.00180562	0.0172033	-5.21095	-0.716732
AT3G01100	hypothetical protein 1(HYP1)	3	34719	38529	0.00381611	0.03117	-0.527684	-0.470166
AT3G01175	uncharacterized protein(AT3G01175)	3	59471	60845	0.00379209	0.0310284	-2.35598	-0.691798
AT3G01290	SPFH/Band 7/PHB domain-containing membrane-associated protein family(HIR2)	3	88054	89422	4.20947e-31	1.33999e-28	-1.32022	-1.26017
AT3G01320	SIN3-like 1(SNL1)	3	106636	113618	0.00268763	0.0237021	-0.400738	-0.376078
AT3G01345	uncharacterized protein(AT3G01345)	3	129138	130749	1.13487e-26	2.8357e-24	-7.2699	-4.12353
AT3G01420	Peroxidase superfamily protein(DOX1)	3	159466	162837	0	0	-1.53724	-1.49557
AT3G01440	PsbQ-like 1(PnsL3)	3	168435	169618	2.77488e-07	7.75033e-06	1.40056	1.10096
AT3G01472		3	182396	184403	0.000153857	0.00218732	-0.441438	-0.420402
AT3G01490	Protein kinase superfamily protein(AT3G01490)	3	190872	193537	0.000868971	0.00942053	0.529765	0.484627
AT3G01500	carbonic anhydrase 1(CA1)	3	194724	198019	0.00344615	0.0288064	0.275812	0.267076
AT3G01540	DEAD box RNA helicase 1(DRH1)	3	212518	216671	0.00154351	0.0151087	-0.324678	-0.312589
AT3G01550	phosphoenolpyruvate (pep)/phosphate translocator 2(PPT2)	3	216807	219054	5.95955e-09	2.33933e-07	1.04814	0.936327
AT3G01600	NAC domain containing protein 44(NAC044)	3	229171	231105	0.00163754	0.015872	2.40484	0.778356
AT3G01670	sieve element occlusion protein(SEOa)	3	247234	250470	0.000118034	0.001736	0.61135	0.559438
AT3G01680	sieve element occlusion amino-terminus protein(SEOR1)	3	251981	255513	4.14366e-06	8.86652e-05	0.673776	0.624577
AT3G01690	alpha/beta-Hydrolases superfamily protein(AT3G01690)	3	256537	258547	5.24882e-07	1.38762e-05	-0.616079	-0.583695
AT3G01800	Ribosome recycling factor(AT3G01800)	3	285871	287950	0.000948028	0.0100907	1.08575	0.777847
AT3G01810	EEIG1/EHBP1 protein amino-terminal domain protein(AT3G01810)	3	288538	292755	0.00467263	0.0365106	0.417073	0.386202
AT3G01850	Aldolase-type TIM barrel family protein(AT3G01850)	3	299987	302038	0.000225202	0.00300773	-0.908111	-0.742614
AT3G01870	hypothetical protein (DUF946)(AT3G01870)	3	305131	307225	0.00198962	0.0185008	4.02252	0.689546
AT3G01960	uncharacterized protein(AT3G01960)	3	324581	325087	0.00315859	0.026833	1.73435	0.768791
AT3G02020	aspartate kinase 3(AK3)	3	340546	343835	1.81374e-10	9.04459e-09	-0.784198	-0.742867
AT3G02030	transferase(AT3G02030)	3	344908	348847	3.92867e-07	1.06404e-05	0.946533	0.839112
AT3G02040	senescence-related gene 3(SRG3)	3	348167	350010	1.30732e-13	9.96046e-12	0.963499	0.907012
AT3G02050	K+ uptake transporter 3(KUP3)	3	350616	354345	0.000542109	0.0063336	0.469144	0.4394
AT3G02170	longifolia2(LNG2)	3	396012	399779	6.43995e-07	1.67022e-05	-0.716008	-0.665352
AT3G02230	reversibly glycosylated polypeptide 1(RGP1)	3	415393	417547	1.08712e-06	2.67895e-05	0.596184	0.565091
AT3G02310	K-box region and MADS-box transcription factor family protein(SEP2)	3	464279	467074	0.000123414	0.0018037	-6.03347	-1.16914
AT3G02380	CONSTANS-like 2(COL2)	3	487236	488693	0.00602955	0.0445516	0.412033	0.38053
AT3G02650	Tetratricopeptide repeat (TPR)-like superfamily protein(AT3G02650)	3	568047	570103	0.00312226	0.0266364	0.74626	0.604583
AT3G02720	Class I glutamine amidotransferase-like superfamily protein(DJ1D)	3	586224	588365	0.00245839	0.0219977	-0.473758	-0.434615
AT3G02790	zinc finger (C2H2 type) family protein(AT3G02790)	3	604845	605421	0.00645177	0.0468813	0.728452	0.576778
AT3G02830	zinc finger protein 1(ZFN1)	3	613802	616144	0.000187581	0.00259464	0.503611	0.472035
AT3G02870	Inositol monophosphatase family protein(VTC4)	3	627512	629845	0.00409519	0.0329629	0.461905	0.421761
AT3G02885	GAST1 protein homolog 5(GASA5)	3	638021	639055	1.53961e-18	2.02133e-16	3.68474	2.31921
AT3G02910	AIG2-like (avirulence induced gene) family protein(AT3G02910)	3	649814	650921	0.0036401	0.0300644	-0.64875	-0.548385
AT3G03150	uncharacterized protein(AT3G03150)	3	727554	729504	0.000302957	0.00386607	-0.491945	-0.460529
AT3G03250	UDP-GLUCOSE PYROPHOSPHORYLASE 1(UGP1)	3	749390	754159	1.32096e-06	3.18428e-05	0.512775	0.492415
AT3G03260	homeodomain GLABROUS 8(HDG8)	3	755159	759282	0.00142282	0.0140636	5.78825	0.473377
AT3G03270	Adenine nucleotide alpha hydrolases-like superfamily protein(AT3G03270)	3	761310	763115	5.10113e-05	0.000843702	0.96011	0.795878
AT3G03380	DegP protease 7(DEG7)	3	799615	808522	0.00297784	0.0256959	-0.373372	-0.352857
AT3G03440	ARM repeat superfamily protein(AT3G03440)	3	815644	818834	0.00118213	0.0120908	-0.939262	-0.717644
AT3G03450	RGA-like 2(RGL2)	3	819337	821406	0.000635326	0.00725133	1.12204	0.803963
AT3G03470	cytochrome P450, family 87, subfamily A, polypeptide 9(CYP89A9)	3	824552	826437	0	0	-2.14782	-1.99979
AT3G03480	acetyl CoA:(Z)-3-hexen-1-ol acetyltransferase(CHAT)	3	828296	829896	5.63201e-10	2.62278e-08	-4.55568	-1.81443
AT3G03630	cysteine synthase 26(CS26)	3	877928	880446	0.00179041	0.0170865	0.942928	0.706313
AT3G03720	cationic amino acid transporter 4(CAT4)	3	925612	930974	0.00658981	0.0477228	-0.470007	-0.423391
AT3G03770	Leucine-rich repeat protein kinase family protein(AT3G03770)	3	945135	949042	5.93945e-12	3.75057e-10	1.01724	0.941581
AT3G03780	methionine synthase 2(MS2)	3	957085	960980	3.07203e-20	4.63558e-18	0.838087	0.813345
AT3G03790	ankyrin repeat family protein / regulator of chromosome condensation (RCC1) family protein(AT3G03790)	3	961997	968149	2.36228e-05	0.000422267	0.501121	0.476487
AT3G03870	uncharacterized protein(AT3G03870)	3	995217	997410	0.00240748	0.021622	-0.444247	-0.411784
AT3G03960	TCP-1/cpn60 chaperonin family protein(AT3G03960)	3	1024258	1027891	0.00612982	0.0450775	0.368693	0.345682
AT3G04070	NAC domain containing protein 47(NAC047)	3	1061526	1063103	0.000638165	0.0072703	-0.765411	-0.646077
AT3G04120	glyceraldehyde-3-phosphate dehydrogenase C subunit 1(GAPC1)	3	1080950	1083530	2.61715e-07	7.36288e-06	0.432896	0.421926
AT3G04260	plastid transcriptionally active 3(PTAC3)	3	1123023	1127515	0.00325044	0.0274668	0.422392	0.392653
AT3G04340	FtsH extracellular protease family(emb2458)	3	1146800	1153341	1.01289e-05	0.000198293	0.609209	0.569339
AT3G04620	Alba DNA/RNA-binding protein(DAN1)	3	1255526	1256869	0.00370447	0.030494	1.75187	0.753512
AT3G04630	WVD2-like 1(WDL1)	3	1258545	1260871	4.01044e-08	1.339e-06	1.00208	0.89271
AT3G04790	Ribose 5-phosphate isomerase, type A protein(EMB3119)	3	1313316	1315243	7.24417e-16	7.07311e-14	0.948761	0.90281
AT3G04850	Tesmin/TSO1-like CXC domain-containing protein(AT3G04850)	3	1331946	1335993	0.00116568	0.0119436	1.34975	0.82579
AT3G04920	Ribosomal protein S24e family protein(AT3G04920)	3	1360882	1362295	0.00464224	0.0363098	0.348678	0.330252
AT3G05020	acyl carrier protein 1(ACP1)	3	1391632	1392954	0.00698159	0.0497969	0.623959	0.521415
AT3G05560	Ribosomal L22e protein family(AT3G05560)	3	1614178	1615506	0.00340918	0.0285487	0.457162	0.419566
AT3G05600	alpha/beta-Hydrolases superfamily protein(AT3G05600)	3	1623244	1624763	3.15397e-11	1.76183e-09	1.92461	1.47298
AT3G05630	phospholipase D P2(PLDP2)	3	1635200	1640348	3.2828e-07	9.02788e-06	0.926062	0.826097
AT3G05690	nuclear factor Y, subunit A2(NF-YA2)	3	1676546	1678932	0.00068631	0.00773822	-0.614132	-0.548147
AT3G05730	defensin-like protein(AT3G05730)	3	1695976	1696708	9.84793e-17	1.04021e-14	1.76218	1.5129
AT3G05790	lon protease 4(LON4)	3	1720154	1725182	0.000252649	0.00332147	2.99986	0.913022
AT3G05800	AtBS1(activation-tagged BRI1 suppressor 1)-interacting factor 1(AIF1)	3	1727306	1728296	1.95912e-05	0.000357347	1.71035	1.07788
AT3G05910	Pectinacetylesterase family protein(AT3G05910)	3	1764318	1767620	0.000515435	0.00607387	0.462157	0.43389
AT3G06010	SNF2/Brahma-type chromatin-remodeling protein CHR12(ATCHR12)	3	1802228	1807478	1.24921e-07	3.76512e-06	0.790897	0.730761
AT3G06020	FANTASTIC four-like protein (DUF3049)(FAF4)	3	1813267	1814169	0.00201766	0.0186947	1.67185	0.806226
AT3G06030	NPK1-related protein kinase 3(NP3)	3	1818740	1822840	0.00412726	0.0331408	0.876049	0.652536
AT3G06080	trichome birefringence-like protein (DUF828)(TBL10)	3	1834707	1837984	5.2302e-08	1.71182e-06	-0.966455	-0.86605
AT3G06145	RING zinc finger protein(AT3G06145)	3	1859924	1860650	0.00170709	0.0164262	0.863358	0.675424
AT3G06170	Serinc-domain containing serine and sphingolipid biosynthesis protein(AT3G06170)	3	1867415	1869948	0.000617414	0.00709217	-0.562217	-0.511474
AT3G06330	RING/U-box superfamily protein(AT3G06330)	3	1917240	1919925	1.99424e-05	0.000362898	-0.772277	-0.689198
AT3G06400	chromatin-remodeling protein 11(CHR11)	3	1940973	1946924	0.00517654	0.0395038	-0.344807	-0.326542
AT3G06483	pyruvate dehydrogenase kinase(PDK)	3	1990416	1992744	7.41253e-07	1.88666e-05	-0.746258	-0.688677
AT3G06500	Plant neutral invertase family protein(A/N-InvC)	3	2012079	2015705	0.00567635	0.0425506	-0.415376	-0.383551
AT3G06650	ATP-citrate lyase B-1(ACLB-1)	3	2079033	2083291	1.15779e-10	5.93924e-09	0.717805	0.686477
AT3G06770	Pectin lyase-like superfamily protein(AT3G06770)	3	2134800	2137228	0.00214566	0.0196689	0.880349	0.675724
AT3G07060	NHL domain-containing protein(emb1974)	3	2232606	2237118	7.73819e-05	0.00120766	1.25202	0.91525
AT3G07070	Protein kinase superfamily protein(AT3G07070)	3	2237958	2240074	0.00488843	0.0377382	1.90915	0.715048
AT3G07320	O-Glycosyl hydrolases family 17 protein(AT3G07320)	3	2332022	2334074	0.000618816	0.00710476	0.835966	0.685481
AT3G07340	basic helix-loop-helix (bHLH) DNA-binding superfamily protein(AT3G07340)	3	2340899	2343470	0.00010915	0.00162176	0.896952	0.748966
AT3G07420	asparaginyl-tRNA synthetase 2(NS2)	3	2373977	2376744	0.000500566	0.00592872	0.938915	0.740999
AT3G07460	transmembrane protein, putative (Protein of unknown function, DUF538)(AT3G07460)	3	2384418	2385719	0.00115716	0.0118825	0.599017	0.532482
AT3G07540	Actin-binding FH2 (formin homology 2) family protein(AT3G07540)	3	2404509	2407541	3.95269e-06	8.46622e-05	1.10763	0.913851
AT3G07570	Cytochrome b561/ferric reductase transmembrane with DOMON related domain-containing protein(AT3G07570)	3	2418049	2420296	0.000214294	0.00289689	-1.15274	-0.849913
AT3G07610	Transcription factor jumonji (jmjC) domain-containing protein(IBM1)	3	2426069	2432913	0.00408517	0.0328937	-0.637323	-0.539545
AT3G07670	Rubisco methyltransferase family protein(AT3G07670)	3	2451608	2454860	0.000838139	0.00913112	0.551046	0.500877
AT3G07700	Protein kinase superfamily protein(AT3G07700)	3	2459491	2463965	2.28883e-07	6.52612e-06	-0.591061	-0.56399
AT3G07770	HEAT SHOCK PROTEIN 89.1(Hsp89.1)	3	2479548	2484194	0.00272489	0.0239762	0.42728	0.39756
AT3G08030	DNA-directed RNA polymerase subunit beta (Protein of unknown function, DUF642)(AT3G08030)	3	2564033	2566002	8.51985e-07	2.14269e-05	0.609217	0.576724
AT3G08580	ADP/ATP carrier 1(AAC1)	3	2605442	2607787	1.51742e-06	3.60551e-05	0.406289	0.395894
AT3G08730	protein-serine kinase 1(PK1)	3	2651447	2654212	0.00477497	0.0371355	0.337761	0.32085
AT3G08760	Protein kinase superfamily protein(ATSIK)	3	2657918	2660889	9.47651e-07	2.36282e-05	-0.790379	-0.721403
AT3G08770	lipid transfer protein 6(LTP6)	3	2664130	2664834	0.00133137	0.0133068	0.572033	0.512214
AT3G08840	D-alanine-D-alanine ligase family(AT3G08840)	3	2679648	2686224	0.00178506	0.0170494	-0.599938	-0.528275
AT3G08870	Concanavalin A-like lectin protein kinase family protein(AT3G08870)	3	2700355	2702581	0.00402258	0.0324685	-0.590909	-0.511529
AT3G09010	Protein kinase superfamily protein(AT3G09010)	3	2749953	2752276	0.00113136	0.0116639	-1.12432	-0.781745
AT3G09050	8-amino-7-oxononanoate synthase(AT3G09050)	3	2764651	2766144	0.00285167	0.0248938	0.568846	0.501783
AT3G09070	LOW protein: UPF0503-like protein, putative (DUF740)(OPS)	3	2768688	2771174	0.000212411	0.00287478	1.07785	0.822056
AT3G09200	Ribosomal protein L10 family protein(AT3G09200)	3	2823090	2825114	0.00121452	0.0123498	0.311534	0.30126
AT3G09250	Nuclear transport factor 2 (NTF2) family protein(AT3G09250)	3	2839000	2840614	3.30833e-06	7.25273e-05	0.525309	0.501757
AT3G09260	Glycosyl hydrolase superfamily protein(PYK10)	3	2840477	2843781	2.04297e-19	2.84278e-17	0.689563	0.675022
AT3G09400	pol-like 3(PLL3)	3	2891040	2893629	7.28472e-10	3.31926e-08	-2.58299	-1.58312
AT3G09440	Heat shock protein 70 (Hsp 70) family protein(AT3G09440)	3	2903198	2905729	0.00402162	0.0324685	0.265722	0.257635
AT3G09450	fusaric acid resistance family protein(AT3G09450)	3	2907548	2910091	0.00473929	0.0369322	0.778102	0.608396
AT3G09520	exocyst subunit exo70 family protein H4(EXO70H4)	3	2923743	2925629	8.13234e-05	0.00126323	1.64057	1.00427
AT3G09770	RING/U-box superfamily protein(LOG2)	3	2996269	2998190	0.000384813	0.00473273	-0.545822	-0.502152
AT3G09910	RAB GTPase homolog C2B(RABC2b)	3	3036714	3038449	0.00574259	0.0429088	-1.30314	-0.717108
AT3G09922	induced by phosphate starvation1(IPS1)	3	3050989	3051530	7.61613e-12	4.71957e-10	1.99212	1.52164
AT3G10050	L-O-methylthreonine resistant 1(OMR1)	3	3098725	3101761	9.92449e-10	4.46084e-08	1.08406	0.971665
AT3G10080	RmlC-like cupins superfamily protein(AT3G10080)	3	3107275	3108177	7.77175e-10	3.52734e-08	1.30849	1.12206
AT3G10120	uncharacterized protein(AT3G10120)	3	3130072	3130891	0.000233971	0.00310864	1.0837	0.821893
AT3G10300	Calcium-binding EF-hand family protein(AT3G10300)	3	3186314	3188205	3.96023e-05	0.000671736	-0.816907	-0.713265
AT3G10320	Glycosyltransferase family 61 protein(AT3G10320)	3	3195314	3197346	7.08682e-05	0.00112106	-1.42123	-0.966273
AT3G10340	phenylalanine ammonia-lyase 4(PAL4)	3	3204013	3208022	2.23609e-05	0.000401873	-0.737554	-0.663691
AT3G10405	vacuolar acid trehalase(AT3G10405)	3	3233715	3235289	0.00021453	0.00289841	-0.752651	-0.653262
AT3G10410	SERINE CARBOXYPEPTIDASE-LIKE 49(SCPL49)	3	3235291	3238113	0.00118301	0.0120945	-0.453971	-0.423456
AT3G10450	serine carboxypeptidase-like 7(SCPL7)	3	3249526	3252506	6.94484e-08	2.20169e-06	-1.52319	-1.17823
AT3G10525	LOSS OF GIANT CELLS FROM ORGANS(LGO)	3	3281362	3282032	0.00695225	0.0496638	-0.56825	-0.488605
AT3G10570	cytochrome P450, family 77, subfamily A, polypeptide 6(CYP77A6)	3	3302102	3303839	0.000533152	0.0062415	-0.994067	-0.762971
AT3G10640	SNF7 family protein(VPS60.1)	3	3323310	3325046	0.00371845	0.0305726	-0.657971	-0.553283
AT3G10690	DNA GYRASE A(GYRA)	3	3339392	3346340	1.73404e-06	4.08679e-05	0.914274	0.805876
AT3G10710	root hair specific 12(RHS12)	3	3352289	3354237	0.00323742	0.0273767	1.4334	0.767983
AT3G10985	senescence associated gene 20(SAG20)	3	3442528	3443445	7.90253e-19	1.0615e-16	-1.78276	-1.5522
AT3G11110	RING/U-box superfamily protein(AT3G11110)	3	3479979	3480455	0.00575792	0.042968	-0.991808	-0.672888
AT3G11340	UDP-Glycosyltransferase superfamily protein(UGT76B1)	3	3556705	3558269	0.000626715	0.00718022	-1.17246	-0.818424
AT3G11410	protein phosphatase 2CA(PP2CA)	3	3583883	3585790	3.89654e-18	4.97515e-16	-0.985508	-0.940907
AT3G11420	beta-1,3-N-acetylglucosaminyltransferase lunatic protein, putative (DUF604)(AT3G11420)	3	3591475	3594570	3.95294e-06	8.46622e-05	-0.946859	-0.819868
AT3G11630	Thioredoxin superfamily protein(AT3G11630)	3	3672120	3674075	0.00077149	0.0085126	0.354237	0.340343
AT3G11690	uncharacterized protein(AT3G11690)	3	3694988	3696478	2.73727e-06	6.14578e-05	-0.940835	-0.819507
AT3G11900	aromatic and neutral transporter 1(ANT1)	3	3758452	3760378	0.00103549	0.010839	-0.637004	-0.559436
AT3G11930	Adenine nucleotide alpha hydrolases-like superfamily protein(AT3G11930)	3	3776237	3777694	6.64967e-06	0.000135454	-0.567474	-0.536175
AT3G11980	Jojoba acyl CoA reductase-related male sterility protein(MS2)	3	3814236	3817117	0.00256359	0.0227986	-5.78075	-0.391746
AT3G12120	fatty acid desaturase 2(FAD2)	3	3860285	3863050	5.37047e-10	2.52119e-08	-0.60791	-0.587197
AT3G12290	Amino acid dehydrogenase family protein(AT3G12290)	3	3919502	3921519	0.00671955	0.0482984	-0.368513	-0.345052
AT3G12500	basic chitinase(HCHIB)	3	3962382	3963984	3.21858e-06	7.10289e-05	-0.700768	-0.646856
AT3G12502	ncRNA(AT3G12502)	3	3963124	3964222	0.00307842	0.0263874	-0.673677	-0.565804
AT3G12700	Eukaryotic aspartyl protease family protein(NANA)	3	4037070	4039142	0.00627697	0.045956	-0.47899	-0.430345
AT3G12780	phosphoglycerate kinase 1(PGK1)	3	4060971	4063306	8.02527e-07	2.03149e-05	0.396628	0.387422
AT3G12920	SBP (S-ribonuclease binding protein) family protein(BRG3)	3	4121883	4123508	0.00506548	0.0387975	0.548212	0.480588
AT3G13080	multidrug resistance-associated protein 3(ABCC3)	3	4195786	4201265	3.38414e-11	1.87556e-09	0.788275	0.749297
AT3G13110	serine acetyltransferase 2;2(SERAT2;2)	3	4214617	4216302	0.000291924	0.00375414	0.465336	0.4387
AT3G13120	Ribosomal protein S10p/S20e family protein(AT3G13120)	3	4219775	4221666	1.51462e-05	0.000285456	0.480722	0.45984
AT3G13150	Tetratricopeptide repeat (TPR)-like superfamily protein(AT3G13150)	3	4227740	4229651	0.00615778	0.0452401	1.19398	0.703117
AT3G13200	Cwf15 / Cwc15 cell cycle control family protein(EMB2769)	3	4242125	4244145	0.00427249	0.0340247	-0.452971	-0.414654
AT3G13225	WW domain-containing protein(AT3G13225)	3	4258770	4262911	0.000384924	0.00473273	-0.682936	-0.601114
AT3G13310	Chaperone DnaJ-domain superfamily protein(AT3G13310)	3	4310608	4311441	5.00471e-05	0.000828934	-0.760405	-0.673336
AT3G13360	WPP domain interacting protein 3(WIP3)	3	4338359	4340412	0.000862286	0.00935908	0.617539	0.548272
AT3G13380	BRI1-like 3(BRL3)	3	4346557	4350923	2.689e-07	7.53763e-06	0.921429	0.824194
AT3G13450	Transketolase family protein(DIN4)	3	4382198	4384436	0.00635241	0.0463777	-0.657122	-0.541647
AT3G13470	TCP-1/cpn60 chaperonin family protein(Cpn60beta2)	3	4389256	4392801	7.60207e-05	0.00119075	0.607757	0.559239
AT3G13510	carboxyl-terminal peptidase, putative (DUF239)(AT3G13510)	3	4403500	4406091	0.00188258	0.0177618	0.528117	0.477419
AT3G13610	2-oxoglutarate (2OG) and Fe(II)-dependent oxygenase superfamily protein(AT3G13610)	3	4449374	4450811	5.28063e-11	2.84713e-09	-1.03372	-0.947315
AT3G13640	RNAse l inhibitor protein 1(ABCE1)	3	4458461	4461733	4.56957e-12	2.93336e-10	3.15415	1.83833
AT3G13650	Disease resistance-responsive (dirigent-like protein) family protein(AT3G13650)	3	4462892	4463872	0.000780843	0.00859964	1.08056	0.783224
AT3G13750	beta galactosidase 1(BGAL1)	3	4510965	4516298	6.10946e-10	2.81132e-08	-0.535931	-0.521539
AT3G13784	cell wall invertase 5(CWINV5)	3	4528529	4530669	5.28407e-07	1.39535e-05	1.83395	1.23375
AT3G13960	growth-regulating factor 5(GRF5)	3	4608383	4610399	0.00022498	0.00300773	1.71942	0.957494
AT3G14020	nuclear factor Y, subunit A6(NF-YA6)	3	4642280	4644301	0.00513749	0.0392714	-0.750033	-0.593213
AT3G14067	Subtilase family protein(AT3G14067)	3	4658198	4660784	3.93718e-06	8.44803e-05	-0.577227	-0.545809
AT3G14205	Phosphoinositide phosphatase family protein(AT3G14205)	3	4715707	4720951	0.000788648	0.00866916	-0.456806	-0.42767
AT3G14220	GDSL-like Lipase/Acylhydrolase superfamily protein(AT3G14220)	3	4732893	4734609	1.23775e-08	4.52959e-07	0.953592	0.864478
AT3G14230	uncharacterized protein(RAP2.2)	3	4737146	4739141	0.00574457	0.0429098	-0.333657	-0.316656
AT3G14240	Subtilase family protein(AT3G14240)	3	4741473	4744117	0.000726009	0.00811496	-0.511619	-0.471827
AT3G14280	LL-diaminopimelate aminotransferase(AT3G14280)	3	4761432	4762395	1.75483e-07	5.12294e-06	-1.16838	-0.986847
AT3G14310	pectin methylesterase 3(PME3)	3	4771902	4775119	1.14159e-14	9.78902e-13	0.832278	0.798175
AT3G14440	nine-cis-epoxycarotenoid dioxygenase 3(NCED3)	3	4831288	4833599	7.81818e-14	6.11713e-12	-1.42823	-1.25925
AT3G14595	Ribosomal protein L18ae family(AT3G14595)	3	4908948	4910476	3.36254e-06	7.3577e-05	-0.809071	-0.727922
AT3G14610	cytochrome P450, family 72, subfamily A, polypeptide 7(CYP72A7)	3	4912466	4914652	0.00683484	0.0489908	-0.799259	-0.605021
AT3G14760	uncharacterized protein(AT3G14760)	3	4956349	4957255	0.00290019	0.0252414	1.31853	0.766005
AT3G14770	Nodulin MtN3 family protein(SWEET2)	3	4957334	4959704	0.00196908	0.0183471	-0.82569	-0.654491
AT3G14810	mechanosensitive channel of small conductance-like 5(MSL5)	3	4970990	4974534	1.01053e-11	6.12437e-10	-1.21139	-1.08496
AT3G14940	phosphoenolpyruvate carboxylase 3(PPC3)	3	5025238	5029710	9.23015e-08	2.85606e-06	0.635468	0.604018
AT3G15020	Lactate/malate dehydrogenase family protein(mMDH2)	3	5056068	5058248	0.00353671	0.0294046	0.575677	0.503588
AT3G15190	chloroplast 30S ribosomal protein S20(PRPS20)	3	5116141	5117615	6.11275e-05	0.000984394	0.430485	0.412964
AT3G15270	squamosa promoter binding protein-like 5(SPL5)	3	5140365	5141348	0.006749	0.0484717	-1.60768	-0.701623
AT3G15310	pseudo(AT3G15310)	3	5152099	5153642	1.15697e-07	3.5283e-06	-2.71641	-1.40376
AT3G15353	metallothionein 3(MT3)	3	5174402	5175469	6.65609e-11	3.53946e-09	1.38881	1.19093
AT3G15356	Legume lectin family protein(AT3G15356)	3	5180642	5181586	3.13356e-11	1.75464e-09	-0.569119	-0.554146
AT3G15450	aluminum induced protein with YGL and LRDR motifs(AT3G15450)	3	5212984	5214124	2.42689e-17	2.75103e-15	-1.21597	-1.13033
AT3G15500	NAC domain containing protein 3(NAC3)	3	5234617	5236088	7.0112e-08	2.21668e-06	-2.1356	-1.35891
AT3G15720	Pectin lyase-like superfamily protein(AT3G15720)	3	5325290	5327639	0.00655563	0.0475467	2.11428	0.665672
AT3G15750	Essential protein Yae1, N-terminal(AT3G15750)	3	5335078	5336476	0.00547566	0.0414069	-1.38994	-0.724118
AT3G15820	phosphatidic acid phosphatase-related / PAP2-like protein(ROD1)	3	5351071	5353728	0.00209774	0.0193135	-0.829997	-0.654744
AT3G15840	post-illumination chlorophyll fluorescence increase(PIFI)	3	5356601	5358593	1.00069e-09	4.48055e-08	-0.625367	-0.602155
AT3G15850	fatty acid desaturase 5(FAD5)	3	5359009	5361185	6.23703e-06	0.000128035	0.578912	0.545942
AT3G15880	WUS-interacting protein 2(WSIP2)	3	5364081	5372293	3.21777e-06	7.10289e-05	-0.52411	-0.500769
AT3G15950	DNA topoisomerase-like protein(NAI2)	3	5397569	5402652	8.11174e-17	8.69162e-15	0.737073	0.716439
AT3G16230	Putative eukaryotic LigT(AT3G16230)	3	5500178	5503545	0.00485714	0.0376109	-0.606559	-0.518127
AT3G16240	delta tonoplast integral protein(DELTA-TIP)	3	5505404	5507050	2.42762e-05	0.000432615	0.464845	0.444994
AT3G16320	Tetratricopeptide repeat (TPR)-like superfamily protein(CDC27a)	3	5529534	5534663	0.000194334	0.00266742	1.51848	0.945372
AT3G16370	GDSL-like Lipase/Acylhydrolase superfamily protein(AT3G16370)	3	5556710	5558589	9.31729e-08	2.87537e-06	0.599035	0.572525
AT3G16410	nitrile specifier protein 4(NSP4)	3	5571992	5574541	5.028e-42	2.59662e-39	2.50002	2.22477
AT3G16420	PYK10-binding protein 1(PBP1)	3	5579386	5580953	1.168e-26	2.88745e-24	0.908618	0.885087
AT3G16430	jacalin-related lectin 31(JAL31)	3	5581663	5583187	1.21079e-06	2.94006e-05	0.809287	0.734244
AT3G16440	myrosinase-binding protein-like protein-300B(MLP-300B)	3	5585944	5587750	1.85676e-08	6.58739e-07	1.60059	1.23499
AT3G16450	Mannose-binding lectin superfamily protein(JAL33)	3	5588394	5590055	5.79348e-10	2.68185e-08	0.605155	0.584644
AT3G16460	Mannose-binding lectin superfamily protein(JAL34)	3	5592582	5595717	1.19644e-17	1.43314e-15	0.712963	0.695195
AT3G16520	UDP-glucosyl transferase 88A1(UGT88A1)	3	5618440	5620873	0.00310592	0.0265296	-0.338826	-0.323212
AT3G16570	rapid alkalinization factor 23(RALF23)	3	5644698	5645414	1.12537e-05	0.00021884	-0.745889	-0.674309
AT3G16660	Pollen Ole e 1 allergen and extensin family protein(AT3G16660)	3	5676829	5677921	3.04254e-09	1.25805e-07	1.45893	1.19352
AT3G16785	phospholipase D P1(PLDP1)	3	5711082	5719023	0.0062447	0.0457485	-0.415145	-0.382702
AT3G16800	Protein phosphatase 2C family protein(AT3G16800)	3	5721020	5723185	6.62607e-12	4.13916e-10	-1.82262	-1.44872
AT3G16850	Pectin lyase-like superfamily protein(AT3G16850)	3	5748570	5751297	1.10516e-05	0.00021527	-0.667677	-0.615447
AT3G16857	response regulator 1(RR1)	3	5755821	5759443	0.000121861	0.00178326	-0.578866	-0.534276
AT3G17070	Peroxidase family protein(AT3G17070)	3	5820961	5823199	0.00295647	0.025586	-1.22121	-0.75343
AT3G17360	phragmoplast orienting kinesin 1(POK1)	3	5936108	5946466	8.16908e-12	5.02204e-10	1.65705	1.36288
AT3G17390	S-adenosylmethionine synthetase family protein(MTO3)	3	5952187	5954084	1.14668e-15	1.09657e-13	0.720993	0.70013
AT3G17410	Protein kinase superfamily protein(AT3G17410)	3	5955909	5959106	0.00113817	0.0117237	-0.465746	-0.433105
AT3G17790	purple acid phosphatase 17(PAP17)	3	6089605	6091231	0.000300394	0.00383969	0.42162	0.401529
AT3G17800	alanine-tRNA ligase, putative (DUF760)(AT3G17800)	3	6091110	6093151	0.00102351	0.0107557	-0.340703	-0.327726
AT3G17810	pyrimidine 1(PYD1)	3	6094098	6096566	0.00162943	0.0158297	-0.404684	-0.381527
AT3G17820	glutamine synthetase 1.3(GLN1.3)	3	6097414	6099595	0.00616104	0.0452498	-0.362927	-0.34091
AT3G17840	receptor-like kinase 902(RLK902)	3	6106028	6108675	9.10006e-05	0.00139398	0.697861	0.624786
AT3G18130	receptor for activated C kinase 1C(RACK1C_AT)	3	6210904	6212433	0.00384403	0.031365	0.589141	0.511048
AT3G18290	zinc finger protein-like protein(BTS)	3	6273995	6280510	0	0	1.93714	1.87302
AT3G18410	NADH dehydrogenase ubiquinone 1 beta subcomplex subunit 10-B-like protein (Complex I subunit NDUFS6)(AT3G18410)	3	6323162	6324579	0.00314666	0.0267749	0.484777	0.441084
AT3G18490	Eukaryotic aspartyl protease family protein(ASPG1)	3	6348755	6350668	0.00238394	0.0214471	-0.666137	-0.565979
AT3G18560	uncharacterized protein(AT3G18560)	3	6393910	6394785	0.000746223	0.00830494	-1.27932	-0.836673
AT3G18610	nucleolin like 2(NUC-L2)	3	6404083	6407822	6.49032e-07	1.68141e-05	2.38318	1.30696
AT3G18760	Translation elongation factor EF1B/ribosomal protein S6 family protein(AT3G18760)	3	6457690	6459627	0.00205879	0.019	1.16178	0.763764
AT3G18770	Autophagy-related protein 13(AT3G18770)	3	6459884	6463059	0.00137161	0.0136352	-0.706728	-0.599271
AT3G18880	Nucleic acid-binding, OB-fold-like protein(AT3G18880)	3	6509540	6510625	0.00355571	0.0295246	2.82253	0.656903
AT3G18890	NAD(P)-binding Rossmann-fold superfamily protein(Tic62)	3	6511023	6514994	0.00237033	0.0213491	-0.419398	-0.39194
AT3G18960	AP2/B3-like transcriptional factor family protein(AT3G18960)	3	6542509	6543676	7.94841e-05	0.00123631	-1.95636	-1.02997
AT3G19050	phragmoplast orienting kinesin 2(POK2)	3	6577724	6590188	8.59215e-07	2.1562e-05	0.943064	0.83099
AT3G19190	autophagy 2(ATG2)	3	6639711	6648857	0.00288628	0.0251486	-0.363081	-0.344276
AT3G19270	cytochrome P450, family 707, subfamily A, polypeptide 4(CYP707A4)	3	6673727	6676520	6.90414e-05	0.00109589	-1.61743	-1.00787
AT3G19450	GroES-like zinc-binding alcohol dehydrogenase family protein(ATCAD4)	3	6744598	6747214	3.19905e-09	1.31575e-07	0.912401	0.839156
AT3G19580	zinc-finger protein 2(ZF2)	3	6803072	6804233	3.46507e-07	9.47309e-06	-1.57839	-1.16712
AT3G19590	Transducin/WD40 repeat-like superfamily protein(BUB3.1)	3	6805631	6808593	0.00179928	0.017157	0.796912	0.642939
AT3G19710	branched-chain aminotransferase4(BCAT4)	3	6846969	6849497	0.000124284	0.00181528	-0.454388	-0.432108
AT3G19895	RING/U-box superfamily protein(AT3G19895)	3	6917294	6921556	0.00186527	0.0176225	-0.710939	-0.596389
AT3G20015	Eukaryotic aspartyl protease family protein(AT3G20015)	3	6978477	6980368	0.00345447	0.0288552	-0.645124	-0.547182
AT3G20050	T-complex protein 1 alpha subunit(TCP-1)	3	6998238	7002404	0.00375414	0.0307421	0.354159	0.335718
AT3G20100	cytochrome P450, family 705, subfamily A, polypeptide 19(CYP705A19)	3	7018995	7020901	0.00612399	0.0450774	-0.417821	-0.384921
AT3G20110	cytochrome P450, family 705, subfamily A, polypeptide 20(CYP705A20)	3	7021332	7023279	0.000573074	0.00667858	2.05178	0.893825
AT3G20150	Kinesin motor family protein(AT3G20150)	3	7031332	7037010	0.00374873	0.0307168	0.730599	0.592233
AT3G20250	pumilio 5(PUM5)	3	7058902	7063240	0.000409639	0.00499433	-0.436145	-0.413003
AT3G20260	DUF1666 family protein (DUF1666)(AT3G20260)	3	7064054	7066503	0.000463578	0.00555715	0.972791	0.757712
AT3G20300	extracellular ligand-gated ion channel protein (DUF3537)(AT3G20300)	3	7079617	7081921	4.07108e-08	1.3573e-06	-1.23058	-1.03856
AT3G20370	TRAF-like family protein(AT3G20370)	3	7105371	7107225	1.98687e-14	1.65487e-12	0.956935	0.904883
AT3G20410	calmodulin-domain protein kinase 9(CPK9)	3	7116201	7119121	0.000967565	0.0102527	-0.492992	-0.455587
AT3G20440	Alpha amylase family protein(EMB2729)	3	7123197	7130477	9.54865e-07	2.37826e-05	1.63929	1.16383
AT3G20475	MUTS-homologue 5(MSH5)	3	7143454	7151014	1.05209e-08	3.88689e-07	2.55765	1.49696
AT3G20490	Rho GTPase-activating protein(AT3G20490)	3	7153539	7156536	7.26991e-10	3.31902e-08	1.81077	1.37685
AT3G20570	early nodulin-like protein 9(ENODL9)	3	7186522	7187521	0.00111436	0.0115194	0.916778	0.710154
AT3G20600	Late embryogenesis abundant (LEA) hydroxyproline-rich glycoprotein family(NDR1)	3	7194846	7195736	0.000579035	0.00673118	-1.3723	-0.866513
AT3G20660	organic cation/carnitine transporter4(OCT4)	3	7225135	7228595	0.00181321	0.0172545	-1.51146	-0.81216
AT3G20770	Ethylene insensitive 3 family protein(EIN3)	3	7260432	7263352	0.000261091	0.00341817	-0.377056	-0.362822
AT3G20860	Serine/Threonine kinase catalytic domain protein(NEK5)	3	7306147	7308434	0.000109451	0.00162519	1.46828	0.961791
AT3G20865	arabinogalactan protein 40(AGP40)	3	7308504	7308962	0.00402464	0.0324738	3.42784	0.611857
AT3G21010	pseudo(AT3G21010)	3	7366210	7367748	0.000241276	0.0031911	2.21918	0.954307
AT3G21030	pseudo(AT3G21030)	3	7370168	7371403	0.00331031	0.027821	3.09217	0.657645
AT3G21040	pseudo(AT3G21040)	3	7372760	7374364	0.00516254	0.0394291	3.06123	0.590303
AT3G21250	multidrug resistance-associated protein 6(ABCC8)	3	7457433	7463525	0.0066602	0.048095	-0.338111	-0.319846
AT3G21280	ubiquitin carboxyl-terminal hydrolase(UBP7)	3	7477987	7482070	0.000728532	0.00813533	-1.01633	-0.762782
AT3G21351	uncharacterized protein(AT3G21351)	3	7518924	7519477	0.00439571	0.0348032	2.81627	0.646485
AT3G21500	1-deoxy-D-xylulose 5-phosphate synthase 1(DXPS1)	3	7573634	7576623	0.00147282	0.0145023	1.79633	0.828453
AT3G21520	transmembrane protein, putative (DUF679 domain membrane protein 1)(DMP1)	3	7581959	7582793	0.00282488	0.0246969	-1.56838	-0.779309
AT3G21560	UDP-Glycosyltransferase superfamily protein(UGT84A2)	3	7595806	7597577	0.00535878	0.0406288	0.521266	0.461751
AT3G21630	chitin elicitor receptor kinase 1(CERK1)	3	7615385	7618581	0.000476392	0.00568587	-0.694468	-0.60635
AT3G21650	Protein phosphatase 2A regulatory B subunit family protein(AT3G21650)	3	7621569	7624076	0.0004067	0.00496371	-0.790781	-0.667933
AT3G21670	Major facilitator superfamily protein(AT3G21670)	3	7626757	7629151	0.00044597	0.00537523	-0.397719	-0.37979
AT3G21690	MATE efflux family protein(AT3G21690)	3	7638663	7642205	0.000129241	0.00188059	-0.477301	-0.451474
AT3G21720	isocitrate lyase(ICL)	3	7652487	7656011	0.00010109	0.00151753	1.35774	0.938481
AT3G21770	Peroxidase superfamily protein(AT3G21770)	3	7673276	7674839	1.09132e-22	2.01271e-20	1.43049	1.32664
AT3G21800	UDP-glucosyl transferase 71B8(UGT71B8)	3	7680106	7681685	0.00032061	0.00404251	2.8208	0.90401
AT3G21950	S-adenosyl-L-methionine-dependent methyltransferases superfamily protein(AT3G21950)	3	7734396	7736394	0.000244065	0.00322066	1.49987	0.931138
AT3G22120	cell wall-plasma membrane linker protein(CWLP)	3	7794957	7796310	2.73264e-06	6.1413e-05	0.999112	0.8561
AT3G22121	ncRNA(AT3G22121)	3	7795606	7796327	0.00325316	0.0274798	0.837262	0.644984
AT3G22160	VQ motif-containing protein(AT3G22160)	3	7817857	7818985	0.00227627	0.0205981	-0.915533	-0.687836
AT3G22190	IQ-domain 5(IQD5)	3	7830905	7834049	0.00134996	0.0134671	0.65268	0.566341
AT3G22200	Pyridoxal phosphate (PLP)-dependent transferases superfamily protein(POP2)	3	7835144	7839061	2.58349e-08	8.92051e-07	-0.59887	-0.574418
AT3G22220	hAT transposon superfamily(AT3G22220)	3	7839555	7842874	0.00648585	0.0470848	-0.567036	-0.488992
AT3G22231	pathogen and circadian controlled 1(PCC1)	3	7845823	7846605	0.00114759	0.0117999	-0.52339	-0.477843
AT3G22370	alternative oxidase 1A(AOX1A)	3	7906791	7908740	0.00062786	0.00718022	-0.454418	-0.42669
AT3G22460	O-acetylserine (thiol) lyase (OAS-TL) isoform A2(OASA2)	3	7963537	7965907	0.0014025	0.0138923	-1.16407	-0.782075
AT3G22550	NAD(P)H-quinone oxidoreductase subunit, putative (DUF581)(AT3G22550)	3	7991646	7993454	1.05544e-11	6.35395e-10	-1.28176	-1.13363
AT3G22560	Acyl-CoA N-acyltransferases (NAT) superfamily protein(AT3G22560)	3	7998857	7999533	7.33286e-06	0.000147661	-3.0538	-1.16846
AT3G22600	Bifunctional inhibitor/lipid-transfer protein/seed storage 2S albumin superfamily protein(AT3G22600)	3	8006508	8007471	4.1314e-14	3.32199e-12	-1.14697	-1.0574
AT3G22740	homocysteine S-methyltransferase 3(HMT3)	3	8032959	8035809	5.67577e-12	3.60365e-10	-3.0493	-1.80875
AT3G22790	Kinase interacting (KIP1-like) family protein(NET1A)	3	8052318	8058764	0.00303104	0.0260582	0.435668	0.403603
AT3G22880	DNA repair (Rad51) family protein(DMC1)	3	8097687	8100820	8.18666e-05	0.00127082	1.31217	0.932243
AT3G22910	ATPase E1-E2 type family protein / haloacid dehalogenase-like hydrolase family protein(AT3G22910)	3	8116335	8119388	0.000100518	0.00150992	-1.38311	-0.94479
AT3G23000	CBL-interacting protein kinase 7(CIPK7)	3	8172597	8174131	0.00412684	0.0331408	-0.343862	-0.326597
AT3G23030	indole-3-acetic acid inducible 2(IAA2)	3	8180768	8181800	2.6e-07	7.3235e-06	-0.733618	-0.682673
AT3G23050	indole-3-acetic acid 7(IAA7)	3	8194679	8197153	0.000121458	0.00177848	-0.53445	-0.498964
AT3G23080	Polyketide cyclase/dehydrase and lipid transport superfamily protein(AT3G23080)	3	8207287	8209329	8.59122e-07	2.1562e-05	-0.877538	-0.785651
AT3G23120	receptor like protein 38(RLP38)	3	8227222	8229576	0.00125006	0.0126354	-1.13529	-0.780184
AT3G23170	uncharacterized protein(AT3G23170)	3	8267942	8268735	0.000159753	0.00226086	-1.06763	-0.825206
AT3G23210	basic helix-loop-helix (bHLH) DNA-binding superfamily protein(bHLH34)	3	8283090	8285081	0.00504509	0.0386954	0.831044	0.628226
AT3G23280	uncharacterized protein(XBAT35)	3	8321350	8324428	1.53729e-05	0.000288793	-0.572376	-0.537703
AT3G23340	casein kinase I-like 10(ckl10)	3	8350803	8353959	1.86964e-06	4.38855e-05	-1.20459	-0.975581
AT3G23430	phosphate 1(PHO1)	3	8387508	8393296	0.000197479	0.0027026	-0.572314	-0.526526
AT3G23510	Cyclopropane-fatty-acyl-phospholipid synthase(AT3G23510)	3	8427660	8433314	8.32223e-06	0.000165717	1.60329	1.08846
AT3G23550	MATE efflux family protein(AT3G23550)	3	8448273	8450697	1.49839e-06	3.56757e-05	1.89112	1.21007
AT3G23640	heteroglycan glucosidase 1(HGL1)	3	8501810	8509584	4.86198e-07	1.29567e-05	-0.674683	-0.632831
AT3G23840	HXXXD-type acyl-transferase family protein(AT3G23840)	3	8611126	8612690	0.00346241	0.0288799	-0.942242	-0.681586
AT3G23880	F-box and associated interaction domains-containing protein(AT3G23880)	3	8621986	8623162	0.00573945	0.0428991	0.727382	0.57962
AT3G23890	topoisomerase II(TOPII)	3	8624750	8631327	6.10803e-06	0.000125498	0.723431	0.661229
AT3G23940	dehydratase family(AT3G23940)	3	8648674	8652605	0.00238748	0.02147	0.484951	0.443377
AT3G24140	basic helix-loop-helix (bHLH) DNA-binding superfamily protein(FMA)	3	8715236	8718211	2.31512e-05	0.000414474	-1.30356	-0.966803
AT3G24190	Protein kinase superfamily protein(AT3G24190)	3	8743253	8747901	2.97603e-05	0.000519197	0.446884	0.428817
AT3G24230	Pectate lyase family protein(AT3G24230)	3	8774616	8777407	0.000199581	0.00272495	6.33529	0.670547
AT3G24340	chromatin remodeling 40(CHR40)	3	8832085	8835722	0.00362749	0.0300091	1.80983	0.749955
AT3G24430	ATP binding protein(HCF101)	3	8868583	8872201	0.000334127	0.00418794	0.440072	0.416984
AT3G25190	Vacuolar iron transporter (VIT) family protein(AT3G25190)	3	9174457	9175776	2.11087e-07	6.09348e-06	-1.42072	-1.11426
AT3G25520	ribosomal protein L5(ATL5)	3	9269293	9271400	0.00026685	0.00348375	0.361571	0.348944
AT3G25590	micronuclear linker histone polyprotein-like protein(AT3G25590)	3	9302010	9303615	0.00231637	0.0209121	0.818732	0.64688
AT3G25660	Amidase family protein(AT3G25660)	3	9339423	9342204	0.00590938	0.0438169	0.388954	0.362346
AT3G25700	Eukaryotic aspartyl protease family protein(AT3G25700)	3	9358719	9360463	0.00426411	0.0339813	1.141	0.719541
AT3G25717	ROTUNDIFOLIA like 16(RTFL16)	3	9375102	9375671	1.51286e-06	3.59834e-05	-1.24056	-0.996976
AT3G25730	ethylene response DNA binding factor 3(EDF3)	3	9396420	9397747	0.000506384	0.00599153	1.36756	0.87346
AT3G25760	allene oxide cyclase 1(AOC1)	3	9403883	9405250	1.51366e-08	5.47035e-07	0.902299	0.825158
AT3G25770	allene oxide cyclase 2(AOC2)	3	9406873	9407955	6.31821e-15	5.60391e-13	0.88668	0.846408
AT3G25780	allene oxide cyclase 3(AOC3)	3	9409290	9410567	0.000390747	0.00479418	-1.38258	-0.8874
AT3G25920	ribosomal protein L15(RPL15)	3	9491055	9492635	3.84548e-09	1.55953e-07	0.565279	0.54676
AT3G26010	Galactose oxidase/kelch repeat superfamily protein(AT3G26010)	3	9511901	9513316	0.00104826	0.0109481	5.85753	0.50677
AT3G26100	Regulator of chromosome condensation (RCC1) family protein(AT3G26100)	3	9536923	9540453	6.04502e-07	1.58014e-05	-0.664974	-0.624197
AT3G26170	cytochrome P450, family 71, subfamily B, polypeptide 19(CYP71B19)	3	9573360	9575148	9.85866e-05	0.00148667	-0.714508	-0.635741
AT3G26180	cytochrome P450, family 71, subfamily B, polypeptide 20(CYP71B20)	3	9578217	9580086	0.00105953	0.011041	-0.415473	-0.392238
AT3G26210	cytochrome P450, family 71, subfamily B, polypeptide 23(CYP71B23)	3	9593132	9595243	4.52516e-08	1.49157e-06	-0.964035	-0.865174
AT3G26220	cytochrome P450, family 71, subfamily B, polypeptide 3(CYP71B3)	3	9596077	9597833	5.17588e-05	0.000854241	-0.941958	-0.785534
AT3G26230	cytochrome P450, family 71, subfamily B, polypeptide 24(CYP71B24)	3	9598005	9599959	7.12762e-11	3.78155e-09	-1.2975	-1.13253
AT3G26280	cytochrome P450, family 71, subfamily B, polypeptide 4(CYP71B4)	3	9630200	9632009	0.00118474	0.0121069	-0.386637	-0.367421
AT3G26290	cytochrome P450, family 71, subfamily B, polypeptide 26(CYP71B26)	3	9632682	9634470	3.4252e-06	7.48071e-05	-0.488004	-0.468951
AT3G26460	Polyketide cyclase/dehydrase and lipid transport superfamily protein(AT3G26460)	3	9683873	9684657	1.01072e-05	0.000198036	0.792741	0.708742
AT3G26470	Powdery mildew resistance protein, RPW8 domain-containing protein(AT3G26470)	3	9686098	9687642	0.00646422	0.0469424	-0.693344	-0.559903
AT3G26520	tonoplast intrinsic protein 2(TIP2)	3	9722443	9723815	2.45324e-06	5.58359e-05	0.505668	0.485115
AT3G26580	Tetratricopeptide repeat (TPR)-like superfamily protein(AT3G26580)	3	9758887	9760544	2.83837e-07	7.91813e-06	-0.854095	-0.775196
AT3G26600	armadillo repeat only 4(ARO4)	3	9769744	9772035	0.000795978	0.00873733	-0.735303	-0.624808
AT3G26650	glyceraldehyde 3-phosphate dehydrogenase A subunit(GAPA)	3	9795071	9797045	0.000217905	0.00293376	0.304355	0.296953
AT3G26740	CCR-like protein(CCL)	3	9827801	9828680	0	0	-1.53561	-1.47696
AT3G26960	Pollen Ole e 1 allergen and extensin family protein(AT3G26960)	3	9944668	9945579	6.92392e-07	1.78549e-05	1.78603	1.21377
AT3G27025	uncharacterized protein(AT3G27025)	3	9969705	9971268	0.00108204	0.0112242	-2.16803	-0.834336
AT3G27060	Ferritin/ribonucleotide reductase-like family protein(TSO2)	3	9979866	9981295	7.3998e-18	9.29495e-16	1.38848	1.26733
AT3G27090	DCD (Development and Cell Death) domain protein(AT3G27090)	3	9989540	9991826	0.00132372	0.0132532	-0.360194	-0.344256
AT3G27250	uncharacterized protein(AT3G27250)	3	10061545	10062731	5.61849e-05	0.000916789	-1.4194	-0.974128
AT3G27280	prohibitin 4(PHB4)	3	10076819	10078608	0.000305257	0.00388748	0.932088	0.748748
AT3G27400	Pectin lyase-like superfamily protein(AT3G27400)	3	10140323	10143225	1.59641e-07	4.69587e-06	1.41581	1.11702
AT3G27473	Cysteine/Histidine-rich C1 domain family protein(AT3G27473)	3	10169242	10171230	0.00368223	0.0303431	2.38271	0.70176
AT3G27850	ribosomal protein L12-C(RPL12-C)	3	10324839	10325713	4.49517e-06	9.53091e-05	0.470284	0.452776
AT3G27880	hypothetical protein (DUF1645)(AT3G27880)	3	10338212	10339436	0.00245575	0.0219886	-0.780351	-0.627251
AT3G28007	Nodulin MtN3 family protein(SWEET4)	3	10408092	10409745	2.41093e-06	5.50345e-05	-2.80977	-1.23978
AT3G28040	Leucine-rich receptor-like protein kinase family protein(AT3G28040)	3	10435057	10438391	0.00272391	0.0239762	0.475588	0.435251
AT3G28050	nodulin MtN21 /EamA-like transporter family protein(UMAMIT41)	3	10442814	10445398	1.13555e-06	2.78352e-05	-0.724348	-0.669777
AT3G28100	nodulin MtN21 /EamA-like transporter family protein(UMAMIT45)	3	10456099	10460965	0.000134021	0.00194406	-1.2664	-0.902105
AT3G28210	zinc finger (AN1-like) family protein(PMZ)	3	10520509	10521532	5.3779e-06	0.000112385	-2.05175	-1.17891
AT3G28220	TRAF-like family protein(AT3G28220)	3	10524404	10526728	0	0	1.65246	1.5811
AT3G28270	transmembrane protein, putative (DUF677)(AT3G28270)	3	10538105	10540024	3.814e-42	2.0613e-39	-1.66459	-1.57772
AT3G28340	galacturonosyltransferase-like 10(GATL10)	3	10588947	10590552	0.000342078	0.00427695	-1.86256	-0.936962
AT3G28500	60S acidic ribosomal protein family(AT3G28500)	3	10682097	10682731	0.00266057	0.0234992	-2.76374	-0.682234
AT3G28740	Cytochrome P450 superfamily protein(CYP81D11)	3	10788698	10790553	2.11012e-09	8.94798e-08	1.18964	1.03886
AT3G28840	hypothetical protein (DUF1216)(AT3G28840)	3	10838409	10839946	0.00172347	0.0165427	-5.82314	-0.439677
AT3G28860	ATP binding cassette subfamily B19(ABCB19)	3	10870038	10877506	0.000536934	0.00628262	-0.390622	-0.37314
AT3G29035	NAC domain containing protein 3(NAC3)	3	11033665	11035308	6.28105e-09	2.44488e-07	-1.64141	-1.26986
AT3G29180	DUF1336 family protein (DUF1336)(AT3G29180)	3	11148215	11151560	7.64401e-07	1.94133e-05	0.748517	0.690299
AT3G29250	NAD(P)-binding Rossmann-fold superfamily protein(SDR4)	3	11193659	11194993	2.84172e-11	1.59893e-09	1.16724	1.04873
AT3G29360	UDP-glucose 6-dehydrogenase family protein(UGD2)	3	11267091	11269229	3.98061e-05	0.000674208	0.462765	0.442133
AT3G29410	Terpenoid cyclases/Protein prenyltransferases superfamily protein(AT3G29410)	3	11302431	11305136	6.44593e-06	0.000131974	-2.30192	-1.18529
AT3G29590	HXXXD-type acyl-transferase family protein(AT5MAT)	3	11398917	11400266	8.97256e-07	2.24924e-05	1.42282	1.08862
AT3G29670	HXXXD-type acyl-transferase family protein(PMAT2)	3	11527872	11529350	0.00121706	0.0123664	0.859923	0.682691
AT3G29970	B12D protein(AT3G29970)	3	11745211	11746570	0.00471833	0.0367935	5.385	0.373637
AT3G30390	Transmembrane amino acid transporter family protein(AT3G30390)	3	11976837	11979621	6.81371e-06	0.000138434	-0.425547	-0.41199
AT3G30720	qua-quine starch(QQS)	3	12349047	12349832	0.00131603	0.013216	-3.14443	-0.734256
AT3G30775	Methylenetetrahydrofolate reductase family protein(ERD5)	3	12448636	12451248	0.000815976	0.00892313	0.566987	0.512845
AT3G32980	Peroxidase superfamily protein(AT3G32980)	3	13526097	13529997	1.87543e-06	4.39409e-05	0.524379	0.502027
AT3G41761	ncRNA(AT3G41761)	3	14195741	14196603	1.92969e-05	0.000353087	0.455919	0.437597
AT3G41762	uncharacterized protein(AT3G41762)	3	14195917	14196078	0.00683967	0.0490102	0.574006	0.49252
AT3G42670	chromatin remodeling 38(CHR38)	3	14755798	14760085	1.76421e-09	7.60608e-08	1.73982	1.33296
AT3G42806	pseudo(AT3G42806)	3	14914008	14918667	3.24138e-09	1.32845e-07	-1.61813	-1.27009
AT3G43190	sucrose synthase 4(SUS4)	3	15179020	15183989	7.87106e-22	1.39624e-19	2.28178	1.89227
AT3G43600	aldehyde oxidase 2(AAO2)	3	15512607	15517506	6.54e-08	2.09912e-06	0.703153	0.661926
AT3G43670	Copper amine oxidase family protein(AT3G43670)	3	15567099	15569901	3.35426e-10	1.62388e-08	-0.84125	-0.789188
AT3G43810	calmodulin 7(CAM7)	3	15664371	15666460	3.63344e-06	7.88364e-05	0.675099	0.626179
AT3G43960	Cysteine proteinases superfamily protein(AT3G43960)	3	15774055	15775657	0.00500627	0.0384462	1.37417	0.7324
AT3G44050	P-loop containing nucleoside triphosphate hydrolases superfamily protein(AT3G44050)	3	15818738	15824861	0.00431406	0.0342735	0.826929	0.631794
AT3G44300	nitrilase 2(NIT2)	3	15983311	15985535	4.0699e-19	5.56332e-17	-1.38206	-1.27035
AT3G44320	nitrilase 3(NIT3)	3	15993379	15995811	2.42566e-07	6.87409e-06	1.01954	0.891803
AT3G44550	fatty acid reductase 5(FAR5)	3	16138017	16141546	1.55045e-11	9.08933e-10	1.42724	1.22565
AT3G44610	Protein kinase superfamily protein(AT3G44610)	3	16188129	16192175	0.000180956	0.00251799	-1.23189	-0.881414
AT3G44670	Disease resistance protein (TIR-NBS-LRR class) family(AT3G44670)	3	16216945	16221617	0.000987885	0.0104256	-0.401992	-0.38111
AT3G44730	kinesin-like protein 1(KP1)	3	16285741	16291048	0.000645588	0.00733602	0.79066	0.660346
AT3G44750	histone deacetylase 3(HDA3)	3	16297979	16299847	0.00251353	0.0224219	0.66944	0.567097
AT3G44860	farnesoic acid carboxyl-O-methyltransferase(FAMT)	3	16379633	16381070	4.03963e-10	1.93952e-08	-1.23073	-1.07735
AT3G44870	S-adenosyl-L-methionine-dependent methyltransferases superfamily protein(AT3G44870)	3	16382219	16386312	3.29545e-16	3.34409e-14	-1.00991	-0.956062
AT3G44890	ribosomal protein L9(RPL9)	3	16386434	16388466	4.55429e-05	0.000760292	0.490872	0.466023
AT3G44990	xyloglucan endo-transglycosylase-related 8(XTH31)	3	16446975	16448764	4.33803e-39	2.01614e-36	1.74504	1.63783
AT3G45010	serine carboxypeptidase-like 48(scpl48)	3	16466290	16468989	4.83157e-07	1.28905e-05	0.642389	0.606073
AT3G45070	P-loop containing nucleoside triphosphate hydrolases superfamily protein(AT3G45070)	3	16486283	16487349	1.04816e-12	7.22763e-11	2.01327	1.55983
AT3G45090	P-loop containing nucleoside triphosphate hydrolases superfamily protein(AT3G45090)	3	16490600	16494762	0.00222469	0.0202101	0.588404	0.517906
AT3G45130	lanosterol synthase 1(LAS1)	3	16512271	16517522	0.00495139	0.0381247	-3.40192	-0.579429
AT3G45140	lipoxygenase 2(LOX2)	3	16525410	16529352	1.91068e-24	4.00003e-22	0.956377	0.926435
AT3G45160	Putative membrane lipoprotein(AT3G45160)	3	16533451	16534082	0.00477312	0.0371335	0.719483	0.580721
AT3G45300	isovaleryl-CoA-dehydrogenase(IVD)	3	16620203	16625048	4.06375e-05	0.000687789	-0.64859	-0.594007
AT3G45410	Concanavalin A-like lectin protein kinase family protein(AT3G45410)	3	16653899	16656013	0.00168646	0.0162541	-1.04722	-0.743307
AT3G45600	tetraspanin3(TET3)	3	16733755	16735951	9.12913e-08	2.83234e-06	-0.83461	-0.765887
AT3G45650	nitrate excretion transporter1(NAXT1)	3	16759253	16761266	7.60423e-05	0.00119075	1.02427	0.822
AT3G45710	Major facilitator superfamily protein(AT3G45710)	3	16782643	16784735	2.31085e-08	8.05091e-07	1.20661	1.03012
AT3G45780	phototropin 1(PHOT1)	3	16816866	16824210	3.58804e-11	1.98049e-09	-0.573817	-0.558385
AT3G45830	nuclear factor kappa-B-binding-like protein(AT3G45830)	3	16841277	16845541	0.00223439	0.0202823	-0.53121	-0.478096
AT3G45860	cysteine-rich RLK (RECEPTOR-like protein kinase) 4(CRK4)	3	16863401	16866041	0.00310642	0.0265296	-0.80203	-0.631185
AT3G46000	actin depolymerizing factor 2(ADF2)	3	16907451	16908999	0.000477114	0.00569157	-0.520788	-0.481439
AT3G46080	C2H2-type zinc finger family protein(AT3G46080)	3	16922753	16923247	0.00173618	0.0166441	-2.0986	-0.79373
AT3G46090	C2H2 and C2HC zinc fingers superfamily protein(ZAT7)	3	16926216	16926850	0.000112583	0.00166744	3.71417	0.961622
AT3G46130	myb domain protein 48(MYB48)	3	16945364	16946461	0.00355697	0.0295246	-0.973714	-0.690567
AT3G46280	kinase-like protein(AT3G46280)	3	17005483	17008424	0.00212209	0.0194759	0.741653	0.610829
AT3G46490	2-oxoglutarate (2OG) and Fe(II)-dependent oxygenase superfamily protein(AT3G46490)	3	17115629	17119451	1.34856e-05	0.000257924	1.56343	1.06267
AT3G46720	UDP-Glycosyltransferase superfamily protein(AT3G46720)	3	17210855	17212348	0.000312517	0.00396846	1.83102	0.945382
AT3G46970	alpha-glucan phosphorylase 2(PHS2)	3	17301394	17306446	0.00628507	0.0459863	0.275596	0.265653
AT3G47010	Glycosyl hydrolase family protein(AT3G47010)	3	17316649	17319531	0.000129081	0.00187943	-1.63733	-0.980163
AT3G47220	phosphatidylinositol-speciwc phospholipase C9(PLC9)	3	17387976	17390762	0.000222571	0.00298792	2.18209	0.968932
AT3G47340	glutamine-dependent asparagine synthase 1(ASN1)	3	17437884	17441243	0	0	-1.89895	-1.81816
AT3G47480	Calcium-binding EF-hand family protein(AT3G47480)	3	17496354	17496947	5.94407e-07	1.55801e-05	-1.64609	-1.17718
AT3G47500	cycling DOF factor 3(CDF3)	3	17504000	17506058	0.000537781	0.00628935	-0.397743	-0.379318
AT3G47540	Chitinase family protein(AT3G47540)	3	17521029	17522624	0.000857683	0.00931347	0.88847	0.704644
AT3G47640	basic helix-loop-helix (bHLH) DNA-binding superfamily protein(PYE)	3	17567126	17569385	9.99772e-05	0.00150373	1.13161	0.86351
AT3G47730	ATP-binding cassette A2(ABCA2)	3	17594060	17598896	2.1064e-10	1.04146e-08	-0.814263	-0.767867
AT3G47770	ABC2 homolog 5(ABCA6)	3	17618055	17622678	0.00372409	0.0306013	5.46485	0.393203
AT3G47960	Major facilitator superfamily protein(GTR1)	3	17697942	17700833	4.01285e-09	1.62175e-07	-0.735478	-0.695498
AT3G48000	aldehyde dehydrogenase 2B4(ALDH2B4)	3	17716867	17720020	0.000272824	0.00354778	-0.478906	-0.450238
AT3G48020	uncharacterized protein(AT3G48020)	3	17724590	17725198	4.53406e-05	0.000757459	-2.05501	-1.06691
AT3G48080	alpha/beta-Hydrolases superfamily protein(AT3G48080)	3	17752938	17755190	0.000762795	0.00844489	-1.13619	-0.800899
AT3G48100	response regulator 5(RR5)	3	17758427	17760874	6.50093e-06	0.000132866	1.16961	0.938069
AT3G48115	ncRNA(AT3G48115)	3	17771170	17772926	0.000526389	0.00617477	-1.19105	-0.830703
AT3G48190	Serine/Threonine-kinase ATM-like protein(ATM)	3	17797334	17828591	0.00195831	0.0182906	0.435501	0.405961
AT3G48280	cytochrome P450, family 71, subfamily A, polypeptide 25(CYP71A25)	3	17879566	17881312	0.000230066	0.00306201	0.994506	0.784651
AT3G48340	Cysteine proteinases superfamily protein(CEP2)	3	17897739	17899208	0.00129814	0.0130533	0.87229	0.68679
AT3G48350	Cysteine proteinases superfamily protein(CEP3)	3	17905725	17907561	0.000890624	0.00958607	0.743927	0.628162
AT3G48500	Nucleic acid-binding, OB-fold-like protein(PDE312)	3	17962163	17965613	0.000667672	0.00755373	0.702963	0.607673
AT3G48700	carboxyesterase 13(CXE13)	3	18038648	18039876	7.19367e-05	0.00113628	3.01184	1.01798
AT3G48720	HXXXD-type acyl-transferase family protein(DCF)	3	18046323	18049463	0.000460286	0.00552486	0.930054	0.738703
AT3G48730	glutamate-1-semialdehyde 2,1-aminomutase 2(GSA2)	3	18049614	18051702	0.00193769	0.0181404	0.378201	0.358571
AT3G48740	Nodulin MtN3 family protein(SWEET11)	3	18052466	18054755	6.87307e-09	2.63994e-07	0.699746	0.664119
AT3G49110	peroxidase CA(PRXCA)	3	18200664	18203142	9.97483e-27	2.51951e-24	2.18495	1.89611
AT3G49120	peroxidase CB(PRXCB)	3	18207651	18210132	4.86234e-08	1.59367e-06	0.516323	0.499858
AT3G49160	pyruvate kinase family protein(AT3G49160)	3	18221994	18224885	8.29724e-15	7.22139e-13	-1.59148	-1.37876
AT3G49220	Plant invertase/pectin methylesterase inhibitor superfamily(AT3G49220)	3	18249776	18253839	0.000143785	0.00206507	-0.563013	-0.520969
AT3G49580	response to low sulfur 1(LSU1)	3	18375269	18375784	8.06026e-11	4.21857e-09	1.16803	1.04419
AT3G49670	Leucine-rich receptor-like protein kinase family protein(BAM2)	3	18417568	18421106	0.000850114	0.00923992	0.545473	0.496605
AT3G49790	Carbohydrate-binding protein(AT3G49790)	3	18468051	18469763	6.69424e-08	2.13682e-06	-1.22609	-1.03081
AT3G49960	Peroxidase superfamily protein(AT3G49960)	3	18524084	18525687	2.30038e-08	8.02646e-07	1.59403	1.22814
AT3G50010	Cysteine/Histidine-rich C1 domain family protein(AT3G50010)	3	18537183	18539601	0.00494984	0.0381247	1.8154	0.722088
AT3G50240	ATP binding microtubule motor family protein(KICP-02)	3	18623262	18628888	1.54194e-08	5.55528e-07	0.889879	0.815696
AT3G50280	HXXXD-type acyl-transferase family protein(AT3G50280)	3	18637854	18639185	0.000403995	0.00493847	-1.88454	-0.925471
AT3G50300	HXXXD-type acyl-transferase family protein(AT3G50300)	3	18643955	18645406	9.64914e-07	2.40071e-05	1.37973	1.06851
AT3G50340	uncharacterized protein(AT3G50340)	3	18665094	18666672	7.93466e-05	0.001235	-1.03216	-0.824752
AT3G50350	membrane insertase, putative (DUF1685)(AT3G50350)	3	18672102	18674022	1.70994e-05	0.000315628	-1.4599	-1.02551
AT3G50440	methylesterase(MES10)	3	18717311	18718494	4.49469e-07	1.20749e-05	-0.908554	-0.811821
AT3G50500	SNF1-related protein kinase 2.2(SNRK2.2)	3	18741590	18744157	0.00578174	0.0431181	-0.34594	-0.327043
AT3G50530	CDPK-related kinase(CRK)	3	18753541	18756773	0.00265816	0.0234985	0.426375	0.396976
AT3G50560	NAD(P)-binding Rossmann-fold superfamily protein(AT3G50560)	3	18761088	18764016	0.00366553	0.030227	1.3224	0.75204
AT3G50740	UDP-glucosyl transferase 72E1(UGT72E1)	3	18855161	18856884	5.57591e-21	9.25522e-19	1.18612	1.12045
AT3G50780	BTB/POZ domain protein(AT3G50780)	3	18875399	18877534	0.000244295	0.00322187	0.717307	0.628919
AT3G50840	Phototropic-responsive NPH3 family protein(AT3G50840)	3	18896175	18898621	9.46178e-05	0.00143896	-0.649706	-0.589656
AT3G50950	HOPZ-ACTIVATED RESISTANCE 1(ZAR1)	3	18935674	18938799	1.56759e-13	1.18657e-11	-0.885525	-0.841
AT3G51000	alpha/beta-Hydrolases superfamily protein(AT3G51000)	3	18945025	18946621	3.32635e-08	1.13008e-06	-0.92956	-0.841888
AT3G51120	zinc finger CCCH domain-containing protein 44(AT3G51120)	3	18985900	18992010	0.00572353	0.0428215	-0.426407	-0.392054
AT3G51150	ATP binding microtubule motor family protein(AT3G51150)	3	19000856	19006769	0.000681046	0.00769381	0.588931	0.530342
AT3G51238	ncRNA(AT3G51238)	3	19025110	19026779	2.82629e-11	1.59411e-09	0.948706	0.882759
AT3G51240	flavanone 3-hydroxylase(F3H)	3	19025192	19026872	1.9684e-11	1.13785e-09	0.951455	0.885931
AT3G51430	Calcium-dependent phosphotriesterase superfamily protein(YLS2)	3	19086452	19088110	2.33131e-07	6.63095e-06	-0.970834	-0.859388
AT3G51450	Calcium-dependent phosphotriesterase superfamily protein(AT3G51450)	3	19090947	19092509	0.00364065	0.0300644	-0.883893	-0.659727
AT3G51510	uncharacterized protein(AT3G51510)	3	19109062	19110051	0.0031316	0.0267053	-0.432582	-0.400968
AT3G51600	lipid transfer protein 5(LTP5)	3	19138394	19139252	2.57753e-16	2.6503e-14	-0.950751	-0.905866
AT3G51670	SEC14 cytosolic factor family protein / phosphoglyceride transfer family protein(AT3G51670)	3	19168850	19171150	3.20727e-09	1.31679e-07	0.819449	0.765527
AT3G51720	WEB family protein (DUF827)(AT3G51720)	3	19185051	19186634	5.6772e-06	0.000117687	1.19407	0.952026
AT3G51730	saposin B domain-containing protein(AT3G51730)	3	19186666	19188691	1.17949e-06	2.88212e-05	-0.509952	-0.490093
AT3G51750	uncharacterized protein(AT3G51750)	3	19196362	19199506	2.50671e-06	5.68856e-05	-1.58561	-1.11992
AT3G51800	metallopeptidase M24 family protein(ATG2)	3	19211027	19213776	0.00020702	0.0028133	0.503167	0.471279
AT3G51840	acyl-CoA oxidase 4(ACX4)	3	19225360	19229163	1.80329e-05	0.000332315	-0.588828	-0.550639
AT3G51890	Clathrin light chain protein(AT3G51890)	3	19249480	19250974	0.00308099	0.0263997	-0.755297	-0.60927
AT3G51895	sulfate transporter 3;1(SULTR3;1)	3	19251287	19255760	1.84933e-16	1.91852e-14	-1.14836	-1.07166
AT3G51920	calmodulin 9(CAM9)	3	19268043	19269479	0.00352543	0.0293424	-0.487237	-0.441909
AT3G51950	Zinc finger (CCCH-type) family protein / RNA recognition motif (RRM)-containing protein(AT3G51950)	3	19277778	19281346	0.00415863	0.0333351	0.277334	0.268099
AT3G52100	RING/FYVE/PHD-type zinc finger family protein(AT3G52100)	3	19319343	19322773	6.04905e-05	0.0009758	0.951994	0.788845
AT3G52150	RNA-binding (RRM/RBD/RNP motifs) family protein(PSRP2)	3	19342024	19343466	0.00607264	0.0447988	0.309507	0.295667
AT3G52240	transcriptional regulator ATRX(AT3G52240)	3	19372714	19375880	8.78209e-05	0.00135151	-0.613132	-0.56254
AT3G52400	syntaxin of plants 122(SYP122)	3	19425634	19427141	8.82168e-06	0.000174466	-0.778669	-0.699676
AT3G52710	uncharacterized protein(AT3G52710)	3	19534585	19536018	0.00198626	0.0184811	-0.655658	-0.56268
AT3G52720	alpha carbonic anhydrase 1(ACA1)	3	19538690	19541284	7.88521e-09	2.97946e-07	0.831392	0.772439
AT3G52748	ncRNA(AT3G52748)	3	19548972	19549589	0.000112901	0.00167034	-1.64442	-0.987338
AT3G52780	Purple acid phosphatases superfamily protein(PAP20)	3	19561327	19564195	0.000869163	0.00942053	-5.4596	-0.822815
AT3G52800	A20/AN1-like zinc finger family protein(AT3G52800)	3	19569311	19570682	2.28619e-06	5.2393e-05	-0.875331	-0.777257
AT3G52840	beta-galactosidase 2(BGAL2)	3	19581113	19586299	1.20747e-05	0.000233243	-0.614458	-0.572909
AT3G52960	Thioredoxin superfamily protein(AT3G52960)	3	19639668	19640619	0.00214463	0.0196673	0.410661	0.385286
AT3G53190	Pectin lyase-like superfamily protein(AT3G53190)	3	19713928	19717595	4.0517e-11	2.21723e-09	1.15995	1.04178
AT3G53230	ATPase, AAA-type, CDC48 protein(AtCDC48B)	3	19723351	19726672	1.00164e-07	3.07885e-06	-0.934728	-0.839644
AT3G53260	phenylalanine ammonia-lyase 2(PAL2)	3	19744051	19746780	5.90215e-08	1.91556e-06	0.501909	0.486571
AT3G53310	AP2/B3-like transcriptional factor family protein(AT3G53310)	3	19766664	19768599	4.50053e-05	0.00075292	-1.92797	-1.06258
AT3G53370	S1FA-like DNA-binding protein(AT3G53370)	3	19787894	19788843	0.000894945	0.00961921	1.47277	0.857181
AT3G53460	chloroplast RNA-binding protein 29(CP29)	3	19819185	19821519	0.0018551	0.0175667	0.341474	0.326998
AT3G53540	afadin(TRM19)	3	19846647	19850968	0.00308907	0.026443	-0.408407	-0.381651
AT3G53560	Tetratricopeptide repeat (TPR)-like superfamily protein(AT3G53560)	3	19859627	19861031	0.000358226	0.00445873	0.66927	0.592659
AT3G53620	pyrophosphorylase 4(PPa4)	3	19880504	19883672	1.00403e-10	5.18479e-09	1.2024	1.06695
AT3G53720	cation/H+ exchanger 20(CHX20)	3	19905678	19910112	1.15903e-11	6.90603e-10	-1.17938	-1.06143
AT3G53750	actin 3(ACT3)	3	19915288	19917641	1.20991e-06	2.94006e-05	0.95032	0.83297
AT3G53800	Fes1B(Fes1B)	3	19930861	19932892	0.00163565	0.015872	-0.685606	-0.583825
AT3G53980	Bifunctional inhibitor/lipid-transfer protein/seed storage 2S albumin superfamily protein(AT3G53980)	3	19987579	19988269	0	0	-2.43883	-2.2936
AT3G53990	Adenine nucleotide alpha hydrolases-like superfamily protein(AT3G53990)	3	19989337	19991134	0.000157072	0.00222835	-0.526319	-0.491282
AT3G54040	PAR1 protein(AT3G54040)	3	20013761	20015437	7.1262e-35	2.95712e-32	-2.17374	-1.95108
AT3G54050	high cyclic electron flow 1(HCEF1)	3	20016892	20018822	0.00279025	0.0244863	0.259391	0.252403
AT3G54090	fructokinase-like 1(FLN1)	3	20028124	20029986	0.00140751	0.013936	0.813451	0.656765
AT3G54100	O-fucosyltransferase family protein(AT3G54100)	3	20034071	20037953	0.00121323	0.0123491	-0.680935	-0.585546
AT3G54140	peptide transporter 1(PTR1)	3	20045663	20048572	1.00986e-06	2.49915e-05	-0.768005	-0.704113
AT3G54150	S-adenosyl-L-methionine-dependent methyltransferases superfamily protein(AT3G54150)	3	20050644	20052815	4.1815e-07	1.12857e-05	-1.99379	-1.27283
AT3G54210	Ribosomal protein L17 family protein(AT3G54210)	3	20067540	20068435	0.00524187	0.0398594	0.30641	0.293406
AT3G54260	TRICHOME BIREFRINGENCE-LIKE 36(TBL36)	3	20085010	20086763	2.10209e-17	2.40632e-15	1.54038	1.37414
AT3G54400	Eukaryotic aspartyl protease family protein(AT3G54400)	3	20140058	20142642	1.47527e-12	9.93687e-11	1.03782	0.96175
AT3G54580	Proline-rich extensin-like family protein(AT3G54580)	3	20200688	20203782	0.00673785	0.048415	1.66543	0.685445
AT3G54620	basic leucine zipper 25(BZIP25)	3	20217854	20220438	6.6783e-05	0.0010665	-0.582917	-0.54042
AT3G54720	Peptidase M28 family protein(AMP1)	3	20254725	20257848	0.00455059	0.0357857	-0.638321	-0.538143
AT3G54750	downstream neighbor of Son(AT3G54750)	3	20264634	20268881	0.00605894	0.0447261	0.694528	0.562202
AT3G54820	plasma membrane intrinsic protein 2;5(PIP2;5)	3	20302021	20304010	5.30842e-05	0.000873015	-1.23238	-0.918699
AT3G54960	PDI-like 1-3(PDIL1-3)	3	20363310	20366840	0.00156138	0.0152579	0.528012	0.478918
AT3G54990	Integrase-type DNA-binding superfamily protein(SMZ)	3	20373718	20376522	0.00192645	0.0180511	1.25776	0.785154
AT3G55260	beta-hexosaminidase 1(HEXO1)	3	20489248	20493076	0.00150806	0.0147992	-0.56358	-0.504991
AT3G55270	mitogen-activated protein kinase phosphatase 1(MKP1)	3	20496081	20500019	0.00021653	0.00291864	-0.55707	-0.514162
AT3G55360	3-oxo-5-alpha-steroid 4-dehydrogenase family protein(CER10)	3	20520930	20523014	0.0052228	0.0397665	0.482869	0.435035
AT3G55430	O-Glycosyl hydrolases family 17 protein(AT3G55430)	3	20549599	20552215	6.68228e-05	0.0010665	-0.622723	-0.571432
AT3G55440	triosephosphate isomerase(TPI)	3	20553690	20556560	4.22527e-10	2.00791e-08	0.549652	0.534426
AT3G55470	Calcium-dependent lipid-binding (CaLB domain) family protein(AT3G55470)	3	20564236	20566329	0.000186654	0.00258583	-1.12219	-0.842746
AT3G55480	protein affected trafficking 2(PAT2)	3	20566248	20571248	1.99448e-11	1.15006e-09	0.90428	0.847601
AT3G55515	ROTUNDIFOLIA like 7(RTFL7)	3	20590923	20591162	0.00397106	0.0321643	5.45372	0.386122
AT3G55710	UDP-Glycosyltransferase superfamily protein(AT3G55710)	3	20673847	20675946	2.93159e-06	6.54411e-05	-2.33964	-1.22801
AT3G55800	sedoheptulose-bisphosphatase(SBPASE)	3	20709386	20711640	2.91327e-09	1.2089e-07	0.51015	0.496657
AT3G55880	Alpha/beta hydrolase related protein(SUE4)	3	20736571	20738913	2.86491e-06	6.41376e-05	-1.48106	-1.08243
AT3G55970	jasmonate-regulated gene 21(JRG21)	3	20766735	20769324	1.60662e-05	0.000299637	-1.98412	-1.12059
AT3G56040	UDP-glucose pyrophosphorylase 3(UGP3)	3	20792477	20797572	0.000149131	0.00213423	0.430626	0.411126
AT3G56050	Protein kinase family protein(AT3G56050)	3	20797955	20801165	3.05006e-05	0.000529878	-0.477857	-0.45583
AT3G56060	Glucose-methanol-choline (GMC) oxidoreductase family protein(AT3G56060)	3	20803133	20806013	0.0004987	0.00591265	-0.719091	-0.621556
AT3G56070	rotamase cyclophilin 2(ROC2)	3	20806749	20808152	0.0036854	0.0303585	0.812836	0.631171
AT3G56080	S-adenosyl-L-methionine-dependent methyltransferases superfamily protein(AT3G56080)	3	20810309	20813036	0.00644858	0.0468728	-0.45456	-0.412309
AT3G56090	ferritin 3(FER3)	3	20814047	20816035	4.67782e-07	1.2509e-05	-0.882732	-0.793224
AT3G56310	Melibiase family protein(AT3G56310)	3	20882803	20885915	1.30713e-10	6.66119e-09	-0.846882	-0.796017
AT3G56360	uncharacterized protein(AT3G56360)	3	20896481	20897593	4.21213e-16	4.23729e-14	1.63972	1.42688
AT3G56370	Leucine-rich repeat protein kinase family protein(AT3G56370)	3	20899099	20902981	6.03419e-08	1.95024e-06	0.798427	0.739368
AT3G56400	WRKY DNA-binding protein 70(WRKY70)	3	20908928	20910481	7.95176e-37	3.48647e-34	-2.12694	-1.92772
AT3G56710	sigma factor binding protein 1(SIB1)	3	21006750	21007565	0.00202138	0.018712	-0.742887	-0.612422
AT3G56750	plant/protein(AT3G56750)	3	21018089	21020431	0.00200833	0.0186231	-0.691895	-0.584128
AT3G56910	plastid-specific 50S ribosomal protein 5(PSRP5)	3	21069411	21070356	2.98231e-05	0.00051957	0.470779	0.449745
AT3G56970	basic helix-loop-helix (bHLH) DNA-binding superfamily protein(bHLH38)	3	21084110	21085150	0	0	6.80884	4.75982
AT3G56980	basic helix-loop-helix (bHLH) DNA-binding superfamily protein(bHLH39)	3	21086546	21087494	7.83027e-29	2.19229e-26	6.9286	4.11594
AT3G57010	Calcium-dependent phosphotriesterase superfamily protein(AT3G57010)	3	21095654	21097451	3.88094e-31	1.25257e-28	2.2251	1.96133
AT3G57040	response regulator 9(ARR9)	3	21109614	21111432	1.53393e-05	0.000288627	0.719741	0.653159
AT3G57060	binding protein(AT3G57060)	3	21114798	21121113	0.000137103	0.00198077	0.855718	0.721952
AT3G57160	cysteine-rich TM module stress tolerance protein(AT3G57160)	3	21157610	21158816	0.00486767	0.0376297	3.78768	0.578459
AT3G57240	beta-1,3-glucanase 3(BG3)	3	21181742	21183075	3.42775e-07	9.38676e-06	2.92087	1.37057
AT3G57300	DNA helicase INO80-like protein(INO80)	3	21199488	21207885	0.00517266	0.0394883	-0.357484	-0.337205
AT3G57410	villin 3(VLN3)	3	21243136	21251100	3.92709e-05	0.000666601	-0.47641	-0.453989
AT3G57520	seed imbibition 2(SIP2)	3	21288765	21293158	1.07272e-31	3.61273e-29	-1.20157	-1.1568
AT3G57560	N-acetyl-l-glutamate kinase(NAGK)	3	21310825	21312312	6.49181e-05	0.00103896	0.868785	0.740047
AT3G57570	ARM repeat superfamily protein(AT3G57570)	3	21312444	21320365	0.0068088	0.0488192	-0.500817	-0.444777
AT3G57660	nuclear RNA polymerase A1(NRPA1)	3	21353746	21362814	0.00128882	0.0129708	0.549288	0.496148
AT3G57680	Peptidase S41 family protein(AT3G57680)	3	21381054	21383629	8.98197e-17	9.57445e-15	-2.54646	-1.90212
AT3G57780	nucleolar-like protein(AT3G57780)	3	21399766	21402899	0.00524629	0.03988	0.755004	0.595054
AT3G58550	Bifunctional inhibitor/lipid-transfer protein/seed storage 2S albumin superfamily protein(AT3G58550)	3	21649364	21650287	0.00430627	0.0342233	-0.436663	-0.40207
AT3G58570	P-loop containing nucleoside triphosphate hydrolases superfamily protein(AT3G58570)	3	21656504	21660532	0.005676	0.0425506	-0.726344	-0.579431
AT3G58610	ketol-acid reductoisomerase(AT3G58610)	3	21671433	21675090	0.000475033	0.00567375	0.318849	0.309374
AT3G58620	tetratricopetide-repeat thioredoxin-like 4(TTL4)	3	21680326	21683135	0.00617381	0.0453165	-0.728915	-0.578222
AT3G58650	GPI-anchored adhesin-like protein(TRM7)	3	21696246	21699998	0.00161485	0.0157078	1.04908	0.745173
AT3G58850	phy rapidly regulated 2(PAR2)	3	21759352	21759942	0.00135087	0.0134671	1.27161	0.806806
AT3G59010	pectin methylesterase 61(PME61)	3	21802805	21805214	0.00111232	0.0115034	-1.00409	-0.744445
AT3G59060	phytochrome interacting factor 3-like 6(PIL6)	3	21827978	21830507	1.87797e-08	6.65248e-07	-0.621627	-0.59488
AT3G59100	glucan synthase-like 11(GSL11)	3	21843407	21853860	0.000186721	0.00258583	0.746078	0.650641
AT3G59140	multidrug resistance-associated protein 14(ABCC10)	3	21863420	21868701	1.1788e-12	8.05673e-11	1.01298	0.9426
AT3G59220	pirin(PRN)	3	21894134	21895623	0.00191694	0.0180056	0.981319	0.717828
AT3G59540	Ribosomal L38e protein family(AT3G59540)	3	21995677	21996836	0.0043449	0.0344479	0.449177	0.411613
AT3G59760	O-acetylserine (thiol) lyase isoform C(OASC)	3	22071948	22075416	0.00191233	0.0179798	0.499683	0.456172
AT3G59820	LETM1-like protein(LETM1)	3	22098028	22102164	0.000211681	0.00286658	0.919825	0.750012
AT3G59940	Galactose oxidase/kelch repeat superfamily protein(AT3G59940)	3	22142900	22144439	8.37217e-09	3.1532e-07	-0.583187	-0.562
AT3G59950	Peptidase family C54 protein(AT3G59950)	3	22144280	22147691	0.00294388	0.0255261	-0.479924	-0.437955
AT3G59970	methylenetetrahydrofolate reductase 1(MTHFR1)	3	22151195	22154483	0.0017675	0.0169025	0.340182	0.325988
AT3G60140	Glycosyl hydrolase superfamily protein(DIN2)	3	22216672	22220824	4.31821e-18	5.48342e-16	-1.97088	-1.65711
AT3G60160	multidrug resistance-associated protein 9(ABCC9)	3	22223803	22229204	0.00442042	0.0349631	-1.23984	-0.730265
AT3G60245	Zinc-binding ribosomal protein family protein(AT3G60245)	3	22268746	22270006	0.0069296	0.0495172	0.397693	0.368321
AT3G60380	cotton fiber protein(AT3G60380)	3	22316913	22319266	0.00586223	0.0435411	0.463001	0.419433
AT3G60530	GATA transcription factor 4(GATA4)	3	22373215	22374387	0.00119258	0.0121763	-0.776079	-0.640867
AT3G60750	Transketolase(AT3G60750)	3	22453696	22457152	0.00365732	0.03017	0.255865	0.248772
AT3G60840	microtubule-associated protein 65-4(MAP65-4)	3	22477573	22480463	0.00025743	0.00337594	1.11844	0.83255
AT3G61060	phloem protein 2-A13(PP2-A13)	3	22602910	22604582	5.86349e-16	5.79812e-14	-1.32133	-1.20336
AT3G61070	peroxin 11E(PEX11E)	3	22604094	22606878	4.23632e-07	1.13939e-05	-0.802684	-0.734643
AT3G61150	homeodomain GLABROUS 1(HDG1)	3	22630608	22635123	0.000732978	0.00817713	0.671928	0.586471
AT3G61250	myb domain protein 17(MYB17)	3	22671002	22672738	0.00220905	0.0200966	1.4037	0.793579
AT3G61260	Remorin family protein(AT3G61260)	3	22675238	22676788	1.66868e-05	0.000309719	-0.528984	-0.501153
AT3G61280	O-glucosyltransferase rumi-like protein (DUF821)(AT3G61280)	3	22680960	22683769	6.81505e-06	0.000138434	-1.13662	-0.920649
AT3G61390	RING/U-box superfamily protein(AT3G61390)	3	22716353	22718373	1.99448e-06	4.64257e-05	-3.63987	-1.25512
AT3G61460	brassinosteroid-responsive RING-H2(BRH1)	3	22741511	22742284	0.0010269	0.0107734	-0.646061	-0.565483
AT3G61470	photosystem I light harvesting complex protein(LHCA2)	3	22745653	22747282	0.000491421	0.0058323	-0.300353	-0.292367
AT3G61650	gamma-tubulin(TUBG1)	3	22812601	22815011	0.000664598	0.00752628	0.953001	0.739963
AT3G61680	alpha/beta-Hydrolases superfamily protein(AT3G61680)	3	22823481	22826992	0.00355662	0.0295246	1.17805	0.736889
AT3G61820	Eukaryotic aspartyl protease family protein(AT3G61820)	3	22879804	22881630	2.14168e-07	6.16709e-06	0.699356	0.655504
AT3G61870	plant/protein(AT3G61870)	3	22902638	22904070	0.00363246	0.0300288	-0.327053	-0.312514
AT3G61880	cytochrome p450 78a9(CYP78A9)	3	22905868	22907958	0.000406605	0.00496371	-1.0493	-0.792735
AT3G61890	homeobox 12(HB-12)	3	22914154	22915325	1.19718e-14	1.01164e-12	-1.46582	-1.29417
AT3G61920	UvrABC system protein C(AT3G61920)	3	22932496	22933362	7.71367e-06	0.000155061	4.10802	1.19899
AT3G61970	AP2/B3-like transcriptional factor family protein(NGA2)	3	22951463	22952851	0.00580716	0.043229	-1.16317	-0.702775
AT3G62010	metal ion-binding protein(AT3G62010)	3	22964614	22971384	0.00596705	0.044174	-0.314025	-0.299649
AT3G62030	rotamase CYP 4(ROC4)	3	22973004	22975378	7.73289e-12	4.77917e-10	0.630286	0.611213
AT3G62040	Haloacid dehalogenase-like hydrolase (HAD) superfamily protein(AT3G62040)	3	22975276	22976583	0.000295348	0.00379228	-0.869544	-0.717209
AT3G62290	ADP-ribosylation factor A1E(ARFA1E)	3	23051544	23053817	0.000792735	0.00870997	-0.304327	-0.295389
AT3G62330	Zinc knuckle (CCHC-type) family protein(AT3G62330)	3	23062819	23065721	0.00660258	0.047768	-0.546934	-0.475942
AT3G62360	Carbohydrate-binding-like fold(AT3G62360)	3	23072786	23080563	0.000638243	0.0072703	0.427689	0.404362
AT3G62590	alpha/beta-Hydrolases superfamily protein(AT3G62590)	3	23147918	23150352	8.11257e-05	0.001261	-1.07011	-0.842024
AT3G62630	stress response NST1-like protein (DUF1645)(AT3G62630)	3	23163747	23165195	8.20401e-06	0.000163644	0.745004	0.675669
AT3G62650	uncharacterized protein(AT3G62650)	3	23168061	23169187	8.75509e-05	0.00134914	-0.540536	-0.505252
AT3G62680	proline-rich protein 3(PRP3)	3	23182722	23183994	0.0051247	0.0391865	1.57975	0.730141
AT3G62700	multidrug resistance-associated protein 10(ABCC14)	3	23190267	23195762	1.97224e-14	1.64859e-12	-0.804791	-0.773323
AT3G62730	desiccation-like protein(AT3G62730)	3	23207854	23209471	0.00608442	0.0448571	-2.27592	-0.648684
AT3G62820	Plant invertase/pectin methylesterase inhibitor superfamily protein(AT3G62820)	3	23229749	23230501	0.004995	0.0384096	-0.983144	-0.677698
AT3G63110	isopentenyltransferase 3(IPT3)	3	23318076	23319540	0.00012795	0.00186415	1.21076	0.886157
AT3G63130	RAN GTPase activating protein 1(RANGAP1)	3	23324609	23326973	0.000906133	0.00971251	0.534557	0.487981
AT3G63140	chloroplast stem-loop binding protein of 41 kDa(CSP41A)	3	23326867	23328709	0.00112556	0.0116145	0.369129	0.352474
AT3G63190	ribosome recycling factor, chloroplast precursor(RRF)	3	23342582	23344773	8.33257e-06	0.000165781	0.620012	0.57879
AT3G63200	PATATIN-like protein 9(PLP9)	3	23345902	23347564	0.000938181	0.00999608	0.598732	0.534336
AT3G63210	mediator of aba-regulated dormancy protein (DUF581)(AT3G63210)	3	23353615	23355160	8.24125e-06	0.000164245	-0.679898	-0.626328
AT3G63280	NIMA-related kinase 4(NEK4)	3	23377979	23381546	5.65283e-09	2.22645e-07	1.44191	1.1777
AT3G63380	ATPase E1-E2 type family protein / haloacid dehalogenase-like hydrolase family protein(AT3G63380)	3	23406611	23410360	2.48097e-07	7.0052e-06	-1.08006	-0.930212
AT3G63450	RNA-binding (RRM/RBD/RNP motifs) family protein(AT3G63450)	3	23426749	23429154	0.00343243	0.0287227	0.901249	0.668549
AT3G63480	ATP binding microtubule motor family protein(AT3G63480)	3	23440887	23444006	0.0025111	0.0224175	1.66604	0.790234
AT4G00040	Chalcone and stilbene synthase family protein(AT4G00040)	4	14627	16079	0.000171683	0.00240191	-0.845087	-0.712605
AT4G00360	cytochrome P450, family 86, subfamily A, polypeptide 2(CYP86A2)	4	160768	163023	0.00441256	0.0349129	-0.3551	-0.335875
AT4G00430	plasma membrane intrinsic protein 1;4(PIP1;4)	4	185450	187627	2.25349e-06	5.17456e-05	-0.492783	-0.473856
AT4G00490	beta-amylase 2(BAM2)	4	222320	225131	1.09336e-06	2.69146e-05	0.81922	0.742137
AT4G00710	BR-signaling kinase 3(BSK3)	4	290048	293453	1.9901e-05	0.00036243	0.572476	0.536919
AT4G00720	shaggy-like protein kinase 32(SK32)	4	293641	297314	0.00143043	0.0141257	-0.393824	-0.372895
[truncated: 1,203 more rows]

## Sheet: Table S5 
Supplementary Table S5. Genes that exhibit significantly different expression in swp73a/SWP73A; swp73b/swp73b Arabidopsis sesquimutant comparing to wt (FDR< 0.05)							Bold FC>1.5					Upregulated FC>1.5			downregulated FC<1.5
							red upregulated	green downregulated
Gene ID	Name	Chr	Start	End	P-value	FDR	Log2 Fold Change	Shrunk Log2 Fold Change				AT2G41240			AT5G44800
AT1G01060	Homeodomain-like superfamily protein(LHY)	1	33379	37871	0.000132662	0.00129129	0.67214	0.619949				AT1G53480			AT5G45800
AT1G01090	pyruvate dehydrogenase E1 alpha(PDH-E1 ALPHA)	1	47485	49286	8.68299e-06	0.000115848	0.535054	0.514776				AT4G15680			AT5G56760
AT1G01100	60S acidic ribosomal protein family(AT1G01100)	1	50075	51199	0.00257186	0.0163533	0.402393	0.383783				AT1G47395			AT5G15270
AT1G01120	3-ketoacyl-CoA synthase 1(KCS1)	1	57269	59167	3.04324e-08	6.85244e-07	0.747924	0.712564				AT4G27150			AT5G18680
AT1G01190	cytochrome P450, family 78, subfamily A, polypeptide 8(CYP78A8)	1	83045	84864	2.82394e-23	00:00:00	-3.37415	-2.59453				AT2G14247			AT3G54230
AT1G01240	uncharacterized protein(AT1G01240)	1	99894	101834	1.06788e-09	2.99044e-08	-1.07837	-0.993807				AT1G65390			AT3G51830
AT1G01250	Integrase-type DNA-binding superfamily protein(AT1G01250)	1	104491	105330	1.83664e-05	0.000225835	-1.4805	-1.11821				AT4G15670			AT5G43930
AT1G01360	regulatory component of ABA receptor 1(RCAR1)	1	141971	143183	0.00180649	0.0120963	-0.90228	-0.734926				AT1G47400			AT1G10360
AT1G01420	UDP-glucosyl transferase 72B3(UGT72B3)	1	154492	156011	7.01584e-05	0.000744731	0.918226	0.801736				AT4G27160			AT1G79160
AT1G01430	TRICHOME BIREFRINGENCE-LIKE 25(TBL25)	1	156801	158655	2.00129e-05	0.000244398	0.684234	0.639412				AT5G54740			AT4G24100
AT1G01470	Late embryogenesis abundant protein(LEA14)	1	172146	172948	0.000101522	0.00102116	0.474226	0.455769				AT2G36760			AT2G47710
AT1G01580	ferric reduction oxidase 2(FRO2)	1	209395	213041	0.000125118	0.00122403	1.26573	0.97739				AT2G36325			AT3G52240
AT1G01600	cytochrome P450, family 86, subfamily A, polypeptide 4(CYP86A4)	1	218994	221286	1.66299e-06	2.5841e-05	-1.50023	-1.18498				AT1G53080			AT3G48880
AT1G01630	Sec14p-like phosphatidylinositol transfer family protein(AT1G01630)	1	229013	230917	1.1308e-13	5.42386e-12	1.22652	1.14176				AT5G61610			AT2G46690
AT1G01650	SIGNAL PEPTIDE PEPTIDASE-LIKE 4(SPPL4)	1	232841	237817	0.000520923	0.00417296	-0.600423	-0.555166				AT4G11460			AT4G34050
AT1G01690	putative recombination initiation defects 3(PRD3)	1	249141	252462	0.000820069	0.00621138	1.21096	0.893693				AT4G27140			AT1G65580
AT1G01720	NAC (No Apical Meristem) domain transcriptional regulator superfamily protein(ATAF1)	1	268330	269819	0.00112226	0.00810365	-0.451736	-0.429274				AT2G38920			AT1G76580
AT1G01790	K+ efflux antiporter 1(KEA1)	1	284610	291094	0.00806692	0.0415332	0.269677	0.262279				AT1G13609			AT3G57520
AT1G01920	SET domain-containing protein(AT1G01920)	1	316128	319650	0.00291865	0.0181897	0.871906	0.707041				AT5G48510			AT1G76460
AT1G02080	transcription regulator(AT1G02080)	1	373335	386847	0.00295027	0.0183405	-0.342236	-0.330321				AT4G36700			AT5G08410
AT1G02120	GRAM domain family protein(VAD1)	1	395761	399897	0.000645016	0.0050443	-0.543497	-0.508408				AT5G40420			AT3G60690
AT1G02150	Tetratricopeptide repeat (TPR)-like superfamily protein(AT1G02150)	1	408622	410611	0.000431395	0.00355388	0.465853	0.44465				AT5G40040			AT3G51880
AT1G02205	Fatty acid hydroxylase superfamily(CER1)	1	418748	422438	2.48239e-27	3.67061e-25	-1.5807	-1.49408				AT2G02580			AT2G45670
AT1G02305	Cysteine proteinases superfamily protein(AT1G02305)	1	455688	458164	6.48753e-05	0.000695328	-0.503224	-0.482393				AT1G04560			AT1G67870
AT1G02310	Glycosyl hydrolase superfamily protein(MAN1)	1	458133	460696	0.000188147	0.00174994	-1.77705	-1.10223				AT3G50160			AT1G19700
AT1G02360	Chitinase family protein(AT1G02360)	1	471990	473160	1.62608e-05	0.000202844	-1.14297	-0.959506				AT3G24230			AT4G15540
AT1G02390	glycerol-3-phosphate acyltransferase 2(GPAT2)	1	480852	483292	9.15292e-06	0.000121629	-1.43747	-1.11852				AT3G26010			AT4G37760
AT1G02520	P-glycoprotein 11(ABCB11)	1	523651	528745	4.50803e-25	5.93475e-23	-2.27397	-2.0104				AT5G05250			AT1G10500
AT1G02660	alpha/beta-Hydrolases superfamily protein(AT1G02660)	1	571955	574981	0.000148421	0.00142733	0.84813	0.746679				AT2G41470			AT5G52552
AT1G02730	cellulose synthase-like D5(CSLD5)	1	594573	598657	2.23353e-21	2.24464e-19	1.28642	1.22524				AT3G56980			AT1G17440
AT1G02770	uncharacterized protein(AT1G02770)	1	604873	606693	2.9156e-08	6.57142e-07	3.16444	1.73034				AT5G38820			AT3G28430
AT1G02780	Ribosomal protein L19e family protein(emb2386)	1	607808	609465	8.60868e-05	0.000886648	0.346402	0.339218				AT3G13680			AT2G29670
AT1G02810	Plant invertase/pectin methylesterase inhibitor superfamily(AT1G02810)	1	618265	620480	0.000434308	0.00357028	1.16966	0.899463				AT4G05220			AT1G16710
AT1G02820	Late embryogenesis abundant 3 (LEA3) family protein(LEA3)	1	623765	624475	0.00409797	0.0239392	0.637337	0.561986				AT1G71150			AT4G23050
AT1G02930	glutathione S-transferase 6(GSTF6)	1	661177	662456	6.26989e-17	4.18263e-15	0.791964	0.773082				AT5G36960			AT5G27950
AT1G02950	glutathione S-transferase F4(GSTF4)	1	665152	666452	0.00307705	0.0190085	1.05048	0.782492				AT3G56970			AT1G28200
AT1G03080	kinase interacting (KIP1-like) family protein(NET1D)	1	731611	738056	0.000665866	0.00519599	-0.465914	-0.443304				AT1G13608			AT1G16260
AT1G03130	photosystem I subunit D-2(PSAD-2)	1	753307	754198	0.000162024	0.00153966	-0.338776	-0.331498				AT2G28680			AT4G32340
AT1G03220	Eukaryotic aspartyl protease family protein(AT1G03220)	1	787122	788651	6.47055e-23	7.47332e-21	-1.28589	-1.22896				AT5G53230			AT2G16900
AT1G03230	Eukaryotic aspartyl protease family protein(AT1G03230)	1	790091	791592	0.00193559	0.012815	0.601108	0.545273				AT3G10560			AT5G04090
AT1G03290	ELKS/Rab6-interacting/CAST family protein(AT1G03290)	1	807361	810868	1.62779e-06	2.5413e-05	-0.73711	-0.692581				AT2G24560			AT3G21650
AT1G03310	debranching enzyme 1(DBE1)	1	813471	816749	0.000431132	0.00355298	0.419999	0.404334				AT2G30760			AT4G00060
AT1G03370	C2 calcium/lipid-binding and GRAM domain containing protein(AT1G03370)	1	830627	835361	0.000554923	0.00442091	-0.608489	-0.56108				AT4G15660			AT3G16785
AT1G03380	autophagy 18 G-like protein(ATG18G)	1	835785	840940	1.56971e-06	2.46222e-05	-0.602526	-0.577769				AT2G30766			AT1G78100
AT1G03400	2-oxoglutarate (2OG) and Fe(II)-dependent oxygenase superfamily protein(AT1G03400)	1	842747	844190	1.3574e-05	0.000172858	-0.841737	-0.763906				AT1G16390			AT1G20640
AT1G03440	Leucine-rich repeat (LRR) family protein(AT1G03440)	1	852366	854032	9.53948e-07	1.57286e-05	-1.04673	-0.931061				AT1G49920			AT3G49120
AT1G03470	Kinase interacting (KIP1-like) family protein(NET3A)	1	865915	867733	0.00790103	0.0408422	1.35605	0.795004				AT5G03790			AT1G01650
AT1G03475	Coproporphyrinogen III oxidase(LIN2)	1	869051	871211	0.000185931	0.0017321	0.429325	0.41444				AT1G60110			AT3G59950
AT1G03550	Secretory carrier membrane protein (SCAMP) family protein(SCAMP4)	1	885623	887956	7.70142e-07	1.29463e-05	-1.43995	-1.16999				AT2G43620			AT1G30590
AT1G03545	ncRNA(AT1G03545)	1	885941	887906	6.15605e-05	0.000665019	-1.54883	-1.10242				AT1G07050			AT1G03380
AT1G03610	plant/protein (DUF789)(AT1G03610)	1	900887	903003	0.000155465	0.00148523	-0.672031	-0.618837				AT5G59590			AT1G15400
AT1G03780	targeting protein for XKLP2(TPX2)	1	947520	951827	0.00012949	0.00126201	0.907308	0.786988				AT4G12470			AT4G38810
AT1G03820	E6-like protein(AT1G03820)	1	959869	960728	0.00189618	0.012594	0.694245	0.611246				AT3G57160			AT5G07270
AT1G03850	Glutaredoxin family protein(GRXS13)	1	976097	977761	0.00041971	0.00347241	-0.88167	-0.753597				AT4G28520			AT4G20860
AT1G03860	prohibitin 2(PHB2)	1	979308	981885	2.89049e-05	0.000337369	0.730586	0.674593				AT5G44120			AT1G75380
AT1G03870	FASCICLIN-like arabinoogalactan 9(FLA9)	1	982506	983540	3.13749e-30	5.60284e-28	1.79694	1.6838				AT2G25470			AT5G63190
AT1G03940	HXXXD-type acyl-transferase family protein(AT1G03940)	1	1009542	1011056	0.000518593	0.00415716	0.939175	0.783127				AT5G51810			AT2G01220
AT1G04020	breast cancer associated RING 1(BARD1)	1	1036537	1040224	0.00705264	0.03727	0.882069	0.68316				AT4G22470			AT2G42270
AT1G04030	eisosome protein(AT1G04030)	1	1040383	1042892	0.0027411	0.0172312	0.856045	0.700619				AT3G48700			AT1G71960
AT1G04040	HAD superfamily, subfamily IIIB acid phosphatase(AT1G04040)	1	1042362	1043864	1.25601e-12	5.07099e-11	1.22075	1.12991				AT4G15700			AT2G25625
AT1G04220	3-ketoacyl-CoA synthase 2(KCS2)	1	1119699	1122526	8.33834e-05	0.000863064	-1.19168	-0.953855				AT1G07550			AT2G45380
AT1G04270	cytosolic ribosomal protein S15(RPS15)	1	1141604	1143053	8.65196e-08	1.78221e-06	0.5813	0.563226				AT5G49850			AT1G45249
AT1G04400	cryptochrome 2(CRY2)	1	1185550	1188517	0.00846496	0.0432279	-0.280437	-0.272035				AT1G48130			AT4G30080
AT1G04410	Lactate/malate dehydrogenase family protein(c-NAD-MDH1)	1	1189078	1191412	1.52608e-16	9.7867e-15	0.696051	0.682837				AT4G25140			AT5G18630
AT1G04430	S-adenosyl-L-methionine-dependent methyltransferases superfamily protein(AT1G04430)	1	1198118	1201527	0.000515624	0.00414051	0.422758	0.406371				AT3G05730			AT3G12502
AT1G04440	casein kinase like 13(CKL13)	1	1202255	1205803	0.00222373	0.0144645	-0.384875	-0.368971				AT1G04880			AT1G70820
AT1G04480	Ribosomal protein L14p/L23e family protein(AT1G04480)	1	1216095	1217467	2.05146e-05	0.000249344	0.645467	0.607519				AT4G15690			AT3G12500
AT1G04520	plasmodesmata-located protein 2(PDLP2)	1	1231578	1234032	0.00601053	0.0327546	0.838656	0.668983				AT4G12480			AT5G44750
AT1G04560	AWPM-19-like family protein(AT1G04560)	1	1244947	1246059	0.0020084	0.0132082	5.6795	0.583142				AT3G21080			AT4G37470
AT1G04620	coenzyme F420 hydrogenase family / dehydrogenase, beta subunit family(HCAR)	1	1282741	1286584	3.0489e-06	4.46563e-05	1.24844	1.04536				AT1G73120			AT4G18240
AT1G04640	lipoyltransferase 2(LIP2)	1	1292080	1293357	0.00427332	00:35:35.356000	0.618788	0.54877				AT2G18720			AT2G29970
AT1G04650	holliday junction resolvase(AT1G04650)	1	1294893	1299002	7.43175e-07	1.25293e-05	1.66041	1.2729				AT4G17660			AT1G09140
AT1G04780	Ankyrin repeat family protein(AT1G04780)	1	1340669	1343584	0.0060948	0.0331127	-0.3888	-0.368641				AT2G20800			AT1G03370
AT1G04810	26S proteasome regulatory complex, non-ATPase subcomplex, Rpn2/Psmd1 subunit(AT1G04810)	1	1350180	1355442	0.00443879	0.0255065	0.382372	0.364454				AT3G46090			AT3G06210
AT1G04820	tubulin alpha-4 chain(TUA4)	1	1356191	1358386	0.00178058	0.0119572	0.340173	0.32954				AT5G21150			AT2G28360
AT1G04880	HMG (high mobility group) box protein with ARID/BRIGHT DNA-binding domain-containing protein(AT1G04880)	1	1375961	1379185	0.00423094	0.0245247	3.831	0.759065				AT2G43050			AT3G01472
AT1G04945	HIT-type Zinc finger family protein(AT1G04945)	1	1399174	1403112	0.00206294	00:19:28.208000	0.502142	0.468281				AT1G71890			AT2G01008
AT1G05010	ethylene-forming enzyme(EFE)	1	1431190	1432858	3.32448e-15	1.85079e-13	0.74951	0.731493				AT1G06830			AT5G50400
AT1G05120	Helicase protein with RING/U-box domain-containing protein(AT1G05120)	1	1471406	1476078	0.000329946	0.00282854	-0.807698	-0.70995				AT5G27895			AT2G38780
AT1G05170	Galactosyltransferase family protein(AT1G05170)	1	1491111	1494248	1.0164e-08	2.43256e-07	-1.3204	-1.15376				AT1G60030			AT4G05180
AT1G05190	Ribosomal protein L6 family(emb2394)	1	1502344	1503830	6.67529e-10	1.93709e-08	0.600478	0.585408				AT5G14870			AT4G19860
AT1G05320	myosin heavy chain, embryonic smooth protein(AT1G05320)	1	1553603	1557733	9.41343e-05	0.000957218	-0.724785	-0.662713				AT3G21030			AT3G61260
AT1G05340	cysteine-rich TM module stress tolerance protein(AT1G05340)	1	1558844	1559903	2.4113e-11	8.30539e-10	-1.64115	-1.41022				AT3G21040			AT3G59060
AT1G05490	chromatin remodeling 31(chr31)	1	1618602	1623452	0.00183061	0.0122366	1.58118	0.933584				AT1G60360			AT3G22370
AT1G05570	callose synthase 1(CALS1)	1	1647706	1659437	0.00322609	0.0197556	1899-12-29 14:26:55	-0.379129				AT3G01260			AT1G36980
AT1G05630	Endonuclease/exonuclease/phosphatase family protein(5PTASE13)	1	1682318	1687363	0.000865191	0.00650856	-0.87398	-0.736124				AT1G52100			AT5G65683
AT1G05700	Leucine-rich repeat transmembrane protein kinase protein(AT1G05700)	1	1709796	1713245	3.47941e-05	0.00040027	1.40308	1.06997				AT4G22390			AT2G36895
AT1G05710	basic helix-loop-helix (bHLH) DNA-binding superfamily protein(AT1G05710)	1	1714950	1717276	0.0065689	0.0351618	0.809798	0.65235				AT1G19210			AT2G38470
AT1G05760	Mannose-binding lectin superfamily protein(RTM1)	1	1723734	1724486	0.00912823	0.045916	1.37523	0.784331				AT1G73190			AT3G03640
AT1G05805	basic helix-loop-helix (bHLH) DNA-binding superfamily protein(AT1G05805)	1	1744773	1747693	0.000137339	0.00132958	1899-12-29 08:24:01	-0.602346				AT5G11410			AT2G35860
AT1G05840	Eukaryotic aspartyl protease family protein(AT1G05840)	1	1762734	1766281	0.000204902	0.00188598	-0.788639	-0.702329				AT4G23210			AT1G30970
AT1G05880	RING/U-box superfamily protein(ARI12)	1	1775643	1778553	0.000457713	0.0037336	-5.59879	-1.1547				AT2G38530			AT5G44250
AT1G05890	RING/U-box superfamily protein(ARI5)	1	1779256	1784529	1.28887e-05	0.000164945	1899-12-29 08:50:42	-0.597379				AT4G13700			AT4G28230
AT1G05950	uncharacterized protein(AT1G05950)	1	1804401	1807471	0.00505526	0.0284098	1.20357	0.802521				AT2G36690			AT5G48412
AT1G06040	B-box zinc finger family protein(STO)	1	1828413	1829890	0.00172416	0.0116254	-0.309667	-0.301651				AT1G02770			AT3G56750
AT1G06110	SKP1/ASK-interacting protein 16(SKIP16)	1	1853077	1855031	3.00168e-07	5.49558e-06	-0.913854	-0.84104				AT1G53490			AT2G31440
AT1G06160	octadecanoid-responsive AP2/ERF 59(ORA59)	1	1883004	1883934	0.00154474	0.0106129	1.22021	0.869572				AT5G60250			AT2G35859
AT1G06180	myb domain protein 13(MYB13)	1	1889408	1891158	0.000295495	0.00257215	-1.37393	-0.98776				AT1G61800			AT5G59430
AT1G06190	Rho termination factor(RHON1)	1	1892273	1894148	4.47281e-08	9.73162e-07	0.801513	0.757282				AT2G35637			AT4G33150
AT1G06220	Ribosomal protein S5/Elongation factor G/III/V family protein(MEE5)	1	1899964	1904873	0.00433674	0.0250101	0.361137	0.346041				AT3G05790			AT3G21240
AT1G06230	global transcription factor group E4(GTE4)	1	1906963	1910848	0.00265803	0.0168183	-0.39695	-0.378947				AT1G27020			AT2G15020
AT1G06360	Fatty acid desaturase family protein(AT1G06360)	1	1938963	1940459	0.000396394	0.00331614	0.86748	0.745871				AT2G40330			AT3G10130
AT1G06430	FTSH protease 8(FTSH8)	1	1960058	1963011	0.00302112	0.0186978	-0.287445	-0.280279				AT3G13640			AT4G01026
AT1G06460	alpha-crystallin domain 32.1(ACD32.1)	1	1967087	1969561	2.72491e-05	0.000320623	-0.511514	-0.491616				AT2G05380			AT3G23280
AT1G06475	uncharacterized protein(AT1G06475)	1	1973834	1974386	0.00263868	0.0167049	1.76246	0.916431				AT1G54010			AT1G10150
AT1G06570	4-hydroxyphenylpyruvate dioxygenase(PDS1)	1	2011885	2013545	9.80348e-06	0.000129311	1899-12-29 11:03:42	-0.518124				AT5G48090			AT1G17680
AT1G06640	2-oxoglutarate (2OG) and Fe(II)-dependent oxygenase superfamily protein(AT1G06640)	1	2032338	2034018	4.64077e-12	1.76615e-10	-0.907219	-0.86662				AT4G12490			AT1G18470
AT1G06760	winged-helix DNA-binding transcription factor family protein(AT1G06760)	1	2076504	2077698	3.32388e-07	6.00718e-06	-0.499504	-0.486815				AT4G31940			AT1G70710
AT1G06770	DREB2A-interacting protein 1(DRIP1)	1	2078911	2081939	0.00239169	0.0153889	-1.15435	-0.828851				AT2G17740			AT4G27020
AT1G06830	Glutaredoxin family protein(AT1G06830)	1	2097151	2097655	9.72159e-10	2.7356e-08	3.45074	1.92736				AT1G56430			AT3G15840
AT1G06840	Leucine-rich repeat protein kinase family protein(AT1G06840)	1	2097747	2103479	0.000385036	0.00323105	-0.655127	-0.599557				AT2G41990			AT3G09770
AT1G06950	translocon at the inner envelope membrane of chloroplasts 110(TIC110)	1	2130142	2135665	1.2884e-22	1.43799e-20	1900-01-01 01:13:05	1.01879				AT3G21351			AT5G63195
AT1G07040	plant/protein(AT1G07040)	1	2160938	2163308	2.37106e-11	8.17892e-10	-1.2959	-1.17561				AT5G61160			AT1G32810
AT1G07050	CCT motif family protein(AT1G07050)	1	2164188	2165239	0.00794486	0.0410231	4.55613	0.69156				AT4G36670			AT1G32940
AT1G07080	Thioredoxin superfamily protein(AT1G07080)	1	2169982	2172194	0.00641676	0.0345627	-0.504367	-0.461393				AT2G20520			AT2G14045
AT1G07110	fructose-2,6-bisphosphatase(F2KP)	1	2178104	2184148	5.03773e-05	00:00:48.417000	0.436345	0.423005				AT3G16660			AT4G03410
AT1G07280	Tetratricopeptide repeat (TPR)-like superfamily protein(AT1G07280)	1	2238087	2241217	2.72772e-05	0.00032079	0.493715	0.475776				AT4G21870			AT4G23730
AT1G07320	ribosomal protein L4(RPL4)	1	2249133	2250529	1.63841e-13	7.66847e-12	0.739775	0.720059				AT3G01600			AT2G23780
AT1G07370	proliferating cellular nuclear antigen 1(PCNA1)	1	2263140	2264551	0.00833128	0.0426579	0.817544	0.648257				AT2G02120			AT5G64390
AT1G07390	receptor like protein 1(RLP1)	1	2269893	2274820	3.40463e-13	1.50263e-11	1.92652	1.61903				AT3G15720			AT5G63930
AT1G07430	highly ABA-induced PP2C protein 2(HAI2)	1	2280835	2282828	2.59866e-06	3.88711e-05	-1.43063	-1.14231				AT5G17980			AT1G54410
AT1G07440	NAD(P)-binding Rossmann-fold superfamily protein(AT1G07440)	1	2286149	2287730	7.06698e-14	3.46118e-12	-1.38652	-1.26828				AT2G35640			AT4G01450
AT1G07550	Leucine-rich repeat protein kinase family protein(AT1G07550)	1	2322653	2326561	0.00025182	0.00223814	3.93073	1.11675				AT4G27970			AT2G27830
AT1G07570	Protein kinase superfamily protein(APK1A)	1	2331170	2333738	0.00178255	0.0119636	0.647161	0.579511				AT5G56080			AT3G10550
AT1G07610	metallothionein 1C(MT1C)	1	2341542	2342123	0.0100402	0.0494241	09:59:01.108000	0.388414				AT5G01760			AT5G08260
AT1G07620	GTP-binding protein Obg/CgtA(ATOBGM)	1	2344390	2346842	0.00187644	0.0124926	-0.998115	-0.779593				AT5G44575			AT1G64280
AT1G07640	Dof-type zinc finger DNA-binding family protein(OBP2)	1	2354354	2356227	3.97823e-11	1.32124e-09	1.10161	1.02409				AT1G21510			AT1G71490
AT1G07720	3-ketoacyl-CoA synthase 3(KCS3)	1	2390655	2392453	8.43458e-07	1.40365e-05	-0.696897	-0.660884				AT4G15236			AT4G34920
AT1G07780	phosphoribosylanthranilate isomerase 1(PAI1)	1	2410056	2412677	0.000354773	0.00301356	1.37024	0.979908				AT4G36570			AT3G56240
AT1G07880	Protein kinase superfamily protein(ATMPK13)	1	2434030	2435763	0.00213202	0.0139226	1.3564	0.886291				AT1G72260			AT5G58140
AT1G07990	SIT4 phosphatase-associated family protein(AT1G07990)	1	2477157	2483138	6.13016e-05	0.000662839	1899-12-29 10:41:54	-0.526804				AT2G33070			AT1G76490
AT1G08060	ATP-dependent helicase family protein(MOM)	1	2501742	2511084	1.70195e-05	0.000211175	1899-12-29 08:10:16	-0.619833				AT4G12500			AT1G56010
AT1G08160	Late embryogenesis abundant (LEA) hydroxyproline-rich glycoprotein family(AT1G08160)	1	2559487	2560403	0.0035377	0.0212766	0.96553	0.743782				AT3G18610			AT2G20740
AT1G08230	Transmembrane amino acid transporter family protein(AT1G08230)	1	2583654	2586744	0.00086175	0.00648792	-0.944592	-0.77504				AT4G19690			AT3G63340
AT1G08280	Glycosyltransferase family 29 (sialyltransferase) family protein(AT1G08280)	1	2608408	2609853	0.00586931	0.0320904	0.812168	0.656972				AT1G19610			AT1G05890
AT1G08350	Endomembrane protein 70 protein family(AT1G08350)	1	2632810	2635852	0.00334728	0.0203582	0.949684	0.738959				AT1G13710			AT4G01610
AT1G08380	photosystem I subunit O(PSAO)	1	2640813	2641828	8.20592e-05	0.000852351	-0.312025	-0.306784				AT3G27500			AT5G43850
AT1G08465	Plant-specific transcription factor YABBY family protein(YAB2)	1	2675813	2679781	2.38612e-07	4.46374e-06	-1.77456	-1.34511				AT3G20110			AT3G32980
AT1G08540	RNApolymerase sigma subunit 2(SIG2)	1	2703336	2706845	0.000395915	0.00331333	0.429966	0.413395				AT1G19380			AT5G23430
AT1G08560	syntaxin of plants 111(SYP111)	1	2709632	2710912	3.2414e-09	8.42656e-08	1.19753	1.07765				AT4G35720			AT1G31130
AT1G08570	atypical CYS HIS rich thioredoxin 4(ACHT4)	1	2712883	2714734	0.00116433	0.00837875	-0.43618	-0.415772				AT5G52940			AT5G51070
AT1G08620	Transcription factor jumonji (jmj) family protein / zinc finger (C5HC2 type) family protein(PKDM7D)	1	2736774	2743758	0.000376684	0.0031799	-0.509556	-0.482587				AT1G61840			AT5G17520
AT1G08630	threonine aldolase 1(THA1)	1	2743761	2747967	0.00883612	0.0447688	1.15284	0.755783				AT1G18400			AT5G37370
AT1G08650	phosphoenolpyruvate carboxylase kinase 1(PPCK1)	1	2752154	2753703	0.00916344	0.0460652	0.341864	0.326567				AT1G28660			AT4G16190
AT1G08810	myb domain protein 60(MYB60)	1	2819065	2820395	0.00221111	0.0143905	-1.52809	-0.911759				AT1G22900			AT2G28470
AT1G08830	copper/zinc superoxide dismutase 1(CSD1)	1	2827061	2829315	7.80473e-06	00:00:09.091000	0.818282	0.749934				AT1G24260			AT5G12840
AT1G08900	Major facilitator superfamily protein(AT1G08900)	1	2852454	2855779	1.5691e-06	2.46222e-05	-1.10884	-0.968462				AT3G49110			AT2G14680
AT1G08920	ERD (early response to dehydration) six-like 1(ESL1)	1	2867259	2870656	3.83316e-21	3.80286e-19	-1.47138	-1.38012				AT5G16350			AT3G11960
AT1G08930	Major facilitator superfamily protein(ERD6)	1	2873465	2877270	1.60359e-06	2.50871e-05	0.57852	0.556503				AT5G60610			AT2G17110
AT1G08980	amidase 1(AMI1)	1	2884411	2886620	0.0052722	0.0294358	-0.445646	-0.416703				AT5G62360			AT2G26170
AT1G09130	ATP-dependent caseinolytic (Clp) protease/crotonase family protein(AT1G09130)	1	2939570	2942288	6.90006e-07	1.17352e-05	-0.557672	-0.53915				AT1G61810			AT1G75460
AT1G09140	SERINE-ARGININE PROTEIN 30(SR30)	1	2942564	2945961	4.53535e-05	0.000510117	-0.608465	-0.57372				AT5G44572			AT3G08760
AT1G09195	Ppx-GppA phosphatase(AT1G09195)	1	2967940	2971498	1.81849e-05	0.000223959	-1.83644	-1.22613				AT2G38500			AT5G50100
AT1G09200	Histone superfamily protein(AT1G09200)	1	2971593	2972199	0.00802266	0.0413513	0.470297	0.433205				AT4G23200			AT3G47990
AT1G09210	calreticulin 1b(CRT1b)	1	2972842	2976750	2.37414e-05	0.000284247	0.455135	0.441211				AT1G62580			AT4G14990
AT1G09310	plant/protein (Protein of unknown function, DUF538)(AT1G09310)	1	3009055	3009880	6.48083e-33	1.28592e-30	0.969647	0.952579				AT1G66390			AT3G13340
AT1G09340	chloroplast RNA binding protein(CRB)	1	3015328	3018234	1.888e-13	8.69643e-12	0.600621	0.589919				AT3G21010			AT4G36870
AT1G09350	galactinol synthase 3(GolS3)	1	3019819	3021441	5.25216e-05	0.000580891	2.33647	1.23899				AT5G03860			AT5G54250
AT1G09415	NIM1-interacting 3(NIMIN-3)	1	3037754	3038408	0.000788337	0.00601619	-1.37601	-0.945022				AT5G44020			AT3G04490
AT1G09420	glucose-6-phosphate dehydrogenase 4(G6PD4)	1	3038462	3041873	4.60598e-09	00:00:00.010000	1.33088	1.16734				AT1G22150			AT5G14550
AT1G09460	Carbohydrate-binding X8 domain superfamily protein(AT1G09460)	1	3053901	3055360	0.000117451	0.0011583	1.82199	1.13264				AT5G52290			AT1G22930
AT1G09480	NAD(P)-binding Rossmann-fold superfamily protein(AT1G09480)	1	3057975	3060661	0.00254934	0.0162367	1.29264	0.863593				AT3G15356			AT5G56340
AT1G09490	NAD(P)-binding Rossmann-fold superfamily protein(AT1G09490)	1	3064124	3065937	5.44127e-05	0.000598952	-0.749556	-0.685213				AT5G47330			AT4G27390
AT1G09500	NAD(P)-binding Rossmann-fold superfamily protein(AT1G09500)	1	3066699	3068598	1.44243e-13	6.80608e-12	-2.29138	-1.81805				AT2G23960			AT5G04490
AT1G09570	phytochrome A(PHYA)	1	3095256	3100357	2.99329e-06	4.39805e-05	0.469149	0.456614				AT3G23550			AT4G29190
AT1G09590	Translation protein SH3-like family protein(AT1G09590)	1	3106502	3107772	2.74288e-05	0.00032241	0.554588	0.529393				AT4G38780			AT2G45340
AT1G09620	ATP binding/leucine-tRNA ligases/aminoacyl-tRNA ligase(AT1G09620)	1	3112778	3116699	0.000482058	0.00390066	0.361536	0.351278				AT5G24280			AT1G21580
AT1G09690	Translation protein SH3-like family protein(AT1G09690)	1	3136188	3137475	6.97399e-09	1.71143e-07	0.591048	0.574759				AT1G78860			AT3G47500
AT1G09780	Phosphoglycerate mutase, 2,3-bisphosphoglycerate-independent(iPGAM1)	1	3165370	3167869	1.25656e-15	7.34787e-14	0.838398	0.814059				AT3G50010			AT1G79380
AT1G09830	Glycinamide ribonucleotide (GAR) synthetase(PUR2)	1	3192681	3195025	1.62808e-05	0.000202986	21:49:48.861000	0.811305				AT5G45220			AT2G04690
AT1G10060	branched-chain amino acid transaminase 1(BCAT-1)	1	3284239	3287107	0.000495636	0.00399798	-0.995739	-0.814544				AT1G51870			AT1G72700
AT1G10070	branched-chain amino acid transaminase 2(BCAT-2)	1	3288087	3290471	0.00018589	0.0017321	-1.17598	-0.926274				AT5G04150			AT3G02020
AT1G10095	Protein prenylyltransferase superfamily protein(AT1G10095)	1	3297324	3300443	0.00785317	0.0406449	-1.1441	-0.761078				AT5G47000			AT1G58030
AT1G10140	Uncharacterized conserved protein UCP031279(AT1G10140)	1	3322802	3323548	1.52185e-13	7.15178e-12	-1.68751	-1.47806				AT5G36910			AT3G02170
AT1G10150	Carbohydrate-binding protein(AT1G10150)	1	3325824	3327614	0.00428892	0.0247742	-0.621679	-0.550673				AT4G39070			AT1G05805
AT1G10360	glutathione S-transferase TAU 18(GSTU18)	1	3395558	3396849	0.00355482	0.0213353	-0.577905	-0.522113				AT2G26700			AT1G10920
AT1G10370	Glutathione S-transferase family protein(ERD9)	1	3397081	3398358	1.57413e-10	4.98546e-09	0.949119	0.89551				AT5G02580			AT1G48090
AT1G10450	paired amphipathic helix Sin3-like protein(SNL6)	1	3431780	3438370	0.00305205	0.0188791	-0.550026	-0.502864				AT5G64060			AT3G14205
AT1G10480	zinc finger protein 5(ZFP5)	1	3449691	3451226	1.8245e-05	0.000224461	-2.31958	-1.30058				AT1G09350			AT5G10610
AT1G10490	GNAT acetyltransferase (DUF699)(AT1G10490)	1	3453228	3460620	0.00926163	0.0464181	-0.420464	-0.392572				AT2G43140			AT5G24120
AT1G10500	chloroplast-localized ISCA-like protein(CPISCA)	1	3460000	3461485	4.67827e-05	0.000524161	-0.588346	-0.55671				AT1G67105			AT2G43570
AT1G10522	Serine/Threonine-kinase(PRIN2)	1	3469580	3471488	0.00369343	0.0220192	1.10535	0.793041				AT3G63110			AT3G03560
AT1G10640	Pectin lyase-like superfamily protein(AT1G10640)	1	3515365	3517888	0.000191852	0.0017794	-0.742732	-0.670411				AT5G03720			AT2G15970
AT1G10760	Pyruvate phosphate dikinase, PEP/pyruvate binding domain-containing protein(SEX1)	1	3581034	3590928	6.25515e-05	0.000674157	-0.3704	-0.361964				AT5G41761			AT5G52510
AT1G10850	Leucine-rich repeat protein kinase family protein(AT1G10850)	1	3611747	3614613	8.74121e-05	0.000898305	0.738979	0.673938				AT2G27402			AT3G25190
AT1G10890	arginine/glutamate-rich 1 protein(AT1G10890)	1	3627726	3630765	0.00067313	0.00523859	-0.709897	-0.634633				AT1G28010			AT5G27420
AT1G10900	Phosphatidylinositol-4-phosphate 5-kinase family protein(AT1G10900)	1	3632234	3637141	0.00108763	0.00789287	-0.490178	-0.461879				AT3G20475			AT1G06840
AT1G10920	NB-ARC domain-containing disease resistance protein(LOV1)	1	3644420	3647768	0.00883366	0.0447661	-0.650003	-0.556673				AT2G01913			AT1G15960
AT1G10960	ferredoxin 1(FD1)	1	3664386	3665039	4.16811e-22	4.43866e-20	1.06445	1.03045				AT3G47180			AT3G02300
AT1G11080	serine carboxypeptidase-like 31(scpl31)	1	3694672	3698013	2.31315e-09	00:00:00.005000	-2.14355	-1.59011				AT5G43290			AT3G54500
AT1G11175	ncRNA(AT1G11175)	1	3744858	3745655	0.00347378	0.0209628	-1.08928	-0.790475				AT5G27890			AT1G15950
AT1G11190	bifunctional nuclease i(BFN1)	1	3750066	3752780	0.00414956	0.0241494	-1.13309	-0.79529				AT3G09922			AT1G48750
AT1G11210	cotton fiber protein, putative (DUF761)(AT1G11210)	1	3755677	3756998	0.00157743	0.010796	-0.735522	-0.641052				AT3G42670			AT2G46910
AT1G11260	sugar transporter 1(STP1)	1	3777328	3780337	7.99102e-21	7.66577e-19	-1.09701	-1.05747				AT2G02100			AT4G21910
AT1G11270	F-box and associated interaction domains-containing protein(AT1G11270)	1	3780429	3786990	0.00112737	00:11:42.910000	-1.41438	-0.934778				AT2G48080			AT3G05030
AT1G11330	S-locus lectin protein kinase family protein(AT1G11330)	1	3810093	3813607	0.00472622	0.0268986	-0.440522	-0.413181				AT4G22513			AT1G08060
AT1G11410	S-locus lectin protein kinase family protein(AT1G11410)	1	3841286	3844432	2.14043e-05	0.000259208	-0.767362	-0.704867				AT2G46970			AT2G31040
AT1G11545	xyloglucan endotransglucosylase/hydrolase 8(XTH8)	1	3878550	3880361	0.00502159	0.0282472	0.933425	0.717552				AT1G14520			AT2G19572
AT1G11600	cytochrome P450, family 77, subfamily B, polypeptide 1(CYP77B1)	1	3902012	3903782	1.34891e-09	3.71469e-08	1.3998	1.22278				AT1G79360			AT4G19040
AT1G11680	CYTOCHROME P450 51G1(CYP51G1)	1	3938501	3940754	6.55273e-05	0.000701345	0.481846	0.463467				AT1G60095			AT5G57900
AT1G11820	O-Glycosyl hydrolases family 17 protein(AT1G11820)	1	3991027	3993598	6.07186e-05	0.000658376	0.731174	0.670523				AT3G59765			AT1G16670
AT1G11860	Glycine cleavage T-protein family(AT1G11860)	1	4001113	4003442	1.69544e-12	6.71668e-11	0.566739	0.556964				AT1G65500			AT5G03760
AT1G11910	aspartic proteinase A1(APA1)	1	4016784	4020983	0.000404152	0.00336442	-0.289786	-0.284588				AT4G16370			AT2G20320
AT1G12000	Phosphofructokinase family protein(AT1G12000)	1	4049896	4053835	8.59793e-06	0.000114952	0.590592	0.563589				AT3G03200			AT3G18350
AT1G12050	fumarylacetoacetase(AT1G12050)	1	4072752	4076207	0.00146004	0.0101481	-0.507169	-0.474366				AT5G42840			AT4G09340
AT1G12090	extensin-like protein(ELP)	1	4089847	4090725	1.61114e-09	4.38997e-08	-0.554613	-0.542141				AT5G44568			AT5G14420
AT1G12110	nitrate transporter 1.1(NRT1.1)	1	4105233	4109545	3.62307e-17	2.47381e-15	0.828009	0.806797				AT1G74770			AT2G36430
AT1G12200	Flavin-binding monooxygenase family protein(FMO)	1	4137533	4140028	1.69766e-07	3.28426e-06	0.741983	0.703464				AT1G33790			AT2G31130
AT1G12240	Glycosyl hydrolases family 32 protein(ATBETAFRUCT4)	1	4153652	4157644	0.00145288	0.0101014	-0.355595	-0.343921				AT1G22275			AT1G73920
AT1G12280	LRR and NB-ARC domains-containing disease resistance protein(SUMM2)	1	4174875	4177559	2.57019e-07	4.76954e-06	-1.13127	-1.00009				AT5G57550			AT3G05210
AT1G12310	Calcium-binding EF-hand family protein(AT1G12310)	1	4187165	4188056	0.00606598	0.0329948	0.419876	0.394747				AT2G28630			AT4G16870
AT1G12320	ankyrin repeat/KH domain protein (DUF1442)(AT1G12320)	1	4189355	4190342	0.000248953	0.00221945	-1.19169	-0.925374				AT2G23130			AT3G56310
AT1G12380	uncharacterized protein(AT1G12380)	1	4214262	4217132	0.000134828	0.00130855	-1.03976	-0.865209				AT1G77760			AT1G25440
AT1G12410	CLP protease proteolytic subunit 2(CLP2)	1	4223030	4225124	0.00592777	0.032372	0.331874	0.31924				AT3G05600			AT2G19570
AT1G12570	Glucose-methanol-choline (GMC) oxidoreductase family protein(AT1G12570)	1	4277993	4280862	7.28125e-09	00:00:00.015000	-2.58895	-1.68693				AT4G09420			AT4G00750
AT1G12680	phosphoenolpyruvate carboxylase-related kinase 2(PEPKR2)	1	4319886	4322945	0.00457078	0.0261549	-0.570875	-0.514142				AT1G31760			AT5G57345
AT1G12760	Zinc finger, C3HC4 type (RING finger) family protein(AT1G12760)	1	4348498	4350867	0.00328704	0.0200548	-0.414011	-0.392811				AT2G30540			AT1G43620
AT1G12770	P-loop containing nucleoside triphosphate hydrolases superfamily protein(EMB1586)	1	4351064	4353685	2.37968e-07	4.45878e-06	0.877425	0.813567				AT2G23100			AT2G03310
AT1G12840	vacuolar ATP synthase subunit C (VATC) / V-ATPase C subunit / vacuolar proton pump C subunit (DET3)(DET3)	1	4375515	4378514	0.00367047	0.0219049	0.312329	0.302806				AT1G64405			AT3G17510
AT1G12900	glyceraldehyde 3-phosphate dehydrogenase A subunit 2(GAPA-2)	1	4392450	4394400	7.53246e-20	6.52486e-18	0.715557	0.703765				AT4G22710			AT1G50410
AT1G13090	cytochrome P450, family 71, subfamily B, polypeptide 28(CYP71B28)	1	4461806	4463543	0.00172918	0.0116559	-0.405107	-0.387474				AT5G04310			AT3G54030
AT1G13110	cytochrome P450, family 71 subfamily B, polypeptide 7(CYP71B7)	1	4467220	4469033	4.19213e-05	0.000473579	0.416136	0.404768				AT3G21090			AT5G11250
AT1G13170	OSBP(oxysterol binding protein)-related protein 1D(ORP1D)	1	4488533	4492587	0.00840207	0.042954	0.55394	0.494556				AT1G67370			AT3G12320
AT1G13220	nuclear matrix constituent protein-like protein(LINC2)	1	4515606	4520284	0.000433558	0.00356537	-1.03775	-0.839151				AT4G25990			AT5G59780
AT1G13245	ROTUNDIFOLIA like 17(RTFL17)	1	4525486	4526064	7.51163e-05	0.00079085	-0.758801	-0.689854				AT1G51850			AT4G32660
AT1G13260	uncharacterized protein(RAV1)	1	4542168	4543742	0.00809393	0.0416446	-0.43075	-0.401811				AT5G66650			AT2G32100
AT1G13310	Endosomal targeting BRO1-like domain-containing protein(AT1G13310)	1	4561068	4563061	0.00582212	00:45:53.565000	-3.37633	-0.710278				AT3G50740			AT4G37370
AT1G13340	Regulator of Vps4 activity in the MVB pathway protein(AT1G13340)	1	4569448	4571118	0.000117546	0.00115874	-1.08462	-0.89225				AT4G30180			AT5G66880
AT1G13390	translocase subunit seca(AT1G13390)	1	4592481	4594391	0.000204537	0.00188351	-1.05973	-0.867539				AT5G57530			AT1G78290
AT1G13440	glyceraldehyde-3-phosphate dehydrogenase C2(GAPC2)	1	4608196	4610647	1.51206e-26	2.16682e-24	0.825984	0.812713				AT2G37025			AT4G27260
AT1G13470	hypothetical protein (DUF1262)(AT1G13470)	1	4620228	4621580	0.000462576	00:05:25.210000	-2.12891	-1.06558				AT4G13410			AT1G03610
AT1G13520	hypothetical protein (DUF1262)(AT1G13520)	1	4631778	4633248	2.34763e-11	00:00:00	-2.7382	-1.8883				AT5G61865			AT3G63210
AT1G13608	Defensin-like (DEFL) family protein(AT1G13608)	1	4661682	4662029	0.00125078	0.0089262	1900-01-05 05:10:38	1.02382				AT1G49860			AT3G05160
AT1G13609	Defensin-like (DEFL) family protein(AT1G13609)	1	4662721	4663219	9.95026e-27	1.44372e-24	6.28979	4.05048				AT2G06850			AT3G58790
AT1G13650	uncharacterized protein(AT1G13650)	1	4680432	4682196	5.03786e-30	8.79352e-28	-1.95816	-1.81249				AT1G22230			AT3G01100
AT1G13710	cytochrome P450, family 78, subfamily A, polypeptide 5(CYP78A5)	1	4702725	4704657	1.03559e-16	6.75316e-15	1900-01-02 15:13:38	2.07699				AT3G20440			AT2G39580
AT1G13930	oleosin-B3-like protein(AT1G13930)	1	4761012	4762666	0	0	-1.48278	-1.4547				AT5G20630			AT3G17100
AT1G13940	T-box transcription factor, putative (DUF863)(AT1G13940)	1	4762703	4766749	0.00683037	0.036302	-0.42323	-0.396785				AT3G20490			AT2G20960
AT1G13960	WRKY DNA-binding protein 4(WRKY4)	1	4776463	4779400	9.87617e-05	0.000997282	-0.68572	-0.632312				AT1G75040			AT3G51730
AT1G13970	beta-hexosaminidase (DUF1336)(AT1G13970)	1	4779523	4782542	0.00562297	0.0309917	-1.18369	-0.790247				AT1G62290			AT5G44930
AT1G13990	plant/protein(AT1G13990)	1	4794756	4796597	2.66216e-06	3.97186e-05	-0.722618	-0.67883				AT1G45616			AT2G23770
AT1G14040	EXS (ERD1/XPR1/SYG1) family protein(AT1G14040)	1	4810488	4814543	0.00473	0.0269003	-0.939281	-0.722371				AT5G64870			AT5G46470
AT1G14120	2-oxoglutarate (2OG) and Fe(II)-dependent oxygenase superfamily protein(AT1G14120)	1	4833518	4835089	5.47416e-18	4.0216e-16	-1.91154	-1.68774				AT5G09570			AT1G27520
AT1G14150	PsbQ-like 2(PnsL2)	1	4839853	4840751	0.00270685	0.0170435	0.45547	0.428583				AT4G30290			AT4G08480
AT1G14190	Glucose-methanol-choline (GMC) oxidoreductase family protein(AT1G14190)	1	4852802	4854307	0.00339799	0.0205887	-1.73197	-0.889947				AT4G04745			AT3G29250
AT1G14210	Ribonuclease T2 family protein(AT1G14210)	1	4856778	4857964	1.89016e-05	0.000231925	1.0415	0.897029				AT1G07390			AT3G19620
AT1G14240	GDA1/CD39 nucleoside phosphatase family protein(AT1G14240)	1	4864902	4868000	1.7723e-13	8.22881e-12	-2.21599	-1.78129				AT2G32550			AT5G11650
AT1G14250	GDA1/CD39 nucleoside phosphatase family protein(AT1G14250)	1	4868452	4871488	0	0	-3.29594	-3.04483				AT5G09470			AT1G27100
AT1G14320	Ribosomal protein L16p/L10e family protein(SAC52)	1	4888214	4889661	4.87576e-08	1.05392e-06	0.548494	0.533814				AT3G13590			AT3G07700
AT1G14380	IQ-domain 28(IQD28)	1	4918010	4921596	5.14293e-05	0.000569896	0.551377	0.524881				AT1G50040			AT1G22040
AT1G14430	glyoxal oxidase-related protein(AT1G14430)	1	4934120	4936100	0.00829559	0.0425126	1900-01-01 02:11:28	0.745184				AT1G24530			AT1G21450
AT1G14450	NADH dehydrogenase (ubiquinone)s(AT1G14450)	1	4946218	4947576	4.31406e-05	0.000486406	0.717475	0.662066				AT4G01390			AT4G33470
AT1G14520	myo-inositol oxygenase 1(MIOX1)	1	4968142	4970311	1.06867e-21	1.09292e-19	2.16668	1.90288				AT3G54400			AT3G21670
AT1G14540	Peroxidase superfamily protein(PER4)	1	4974067	4975705	1.03929e-05	0.00013585	-1.57625	-1.17066				AT5G05180			AT5G23530
AT1G14600	Homeodomain-like superfamily protein(AT1G14600)	1	5001011	5003370	0.00574327	0.0315201	-1.22726	-0.798253				AT5G45440			AT1G29400
AT1G14660	Na+/H+ exchanger 8(NHX8)	1	5031950	5036477	0.00173384	0.0116839	-1.30625	-0.887348				AT4G22510			AT1G69450
AT1G14710	hydroxyproline-rich glycoprotein family protein(AT1G14710)	1	5061866	5065178	0.000224345	00:02:55.092000	0.543999	0.513616				AT1G70985			AT5G49730
AT1G14790	RNA-dependent RNA polymerase 1(RDR1)	1	5093961	5098032	1.03035e-05	0.000134861	-0.732537	-0.681371				AT4G39530			AT3G57300
AT1G14810	semialdehyde dehydrogenase family protein(AT1G14810)	1	5102424	5104695	6.73535e-06	9.19771e-05	0.783435	0.723787				AT5G54720			AT3G51000
AT1G14820	Sec14p-like phosphatidylinositol transfer family protein(AT1G14820)	1	5105018	5106954	0.00696048	0.0368597	0.785599	0.638268				AT1G66830			AT1G13960
AT1G14870	PLANT CADMIUM RESISTANCE 2(PCR2)	1	5128375	5129523	2.15916e-14	1.11637e-12	-1.20896	-1.13189				AT5G03360			AT5G65710
AT1G14880	PLANT CADMIUM RESISTANCE 1(PCR1)	1	5132535	5133716	1.39402e-11	4.94834e-10	-3.64178	-2.10478				AT5G23480			AT4G13040
AT1G14900	high mobility group A(HMGA)	1	5138334	5139432	2.43035e-05	00:00:25.024000	0.786041	0.718266				AT1G71880			AT2G36490
AT1G14960	Polyketide cyclase/dehydrase and lipid transport superfamily protein(AT1G14960)	1	5159199	5160083	7.64941e-07	1.28682e-05	-2.12426	-1.4198				AT1G65845			AT1G31540
AT1G14980	chaperonin 10(CPN10)	1	5165628	5166745	0.000162253	00:02:13.138000	0.681012	0.62553				AT1G66940			AT2G32320
AT1G14990	uncharacterized protein(AT1G14990)	1	5167031	5168264	0.00690453	0.0366206	1.03804	0.740778				AT1G09460			AT3G49790
AT1G15060	alpha/beta hydrolase family protein(AT1G15060)	1	5183607	5186974	0.00922014	0.0462887	-0.478088	-0.437879				AT2G45480			AT2G19130
AT1G15120	Ubiquinol-cytochrome C reductase hinge protein(AT1G15120)	1	5202648	5204193	0.00455849	0.0260975	0.518935	0.475658				AT4G19130			AT5G22620
AT1G15125	S-adenosyl-L-methionine-dependent methyltransferases superfamily protein(AT1G15125)	1	5204625	5205912	0.00025142	0.00223629	0.893174	0.768742				AT3G48720			AT1G78110
AT1G15210	pleiotropic drug resistance 7(ABCG35)	1	5231348	5236573	0.00183121	0.0122371	-0.551574	-0.508222				AT2G27420			AT5G58980
AT1G15240	phox (PX) domain-containing protein(AT1G15240)	1	5243450	5248604	0.00484611	0.0274396	-0.465337	-0.433155				AT2G24600			AT1G64060
AT1G15400	uncharacterized protein(AT1G15400)	1	5295773	5296902	0.000313821	0.0027073	-0.602551	-0.559957				AT4G22880			AT1G23710
AT1G15410	aspartate-glutamate racemase family(AT1G15410)	1	5298324	5300927	0.000227669	0.00205415	-0.916206	-0.784301				AT1G03870			AT5G15310
AT1G15440	periodic tryptophan protein 2(PWP2)	1	5306061	5309514	0.00105439	0.00767322	0.754912	0.659618				AT2G18650			AT5G56980
AT1G15480	Tetratricopeptide repeat (TPR)-like superfamily protein(AT1G15480)	1	5318011	5320594	0.00532892	0.0296882	21:34:01.706000	0.700623				AT3G15650			AT1G07720
AT1G15510	Tetratricopeptide repeat (TPR)-like superfamily protein(ECB2)	1	5329111	5331711	0.00293691	0.0182736	1.19399	0.831083				AT1G69870			AT1G56650
AT1G15660	centromere protein C(CENP-C)	1	5381170	5385254	0.00729165	0.038263	0.640616	0.554541				AT4G03210			AT1G69160
AT1G15690	Inorganic H pyrophosphatase family protein(AVP1)	1	5398990	5402733	0.00245432	0.0157265	0.248513	0.244041				AT5G23220			AT1G72510
AT1G15740	Leucine-rich repeat family protein(AT1G15740)	1	5410908	5414919	2.42898e-06	3.64977e-05	-0.571107	-0.549167				AT4G11080			AT1G20440
AT1G15910	XH/XS domain-containing protein(FDM1)	1	5465336	5469125	0.000385851	0.00323376	0.729035	0.653974				AT3G05800			AT4G08290
AT1G15930	Ribosomal protein L7Ae/L30e/S12e/Gadd45 family protein(AT1G15930)	1	5471400	5473014	0.00049976	0.00402984	0.470444	0.448159				AT4G28430			AT4G21810
AT1G15940	Tudor/PWWP/MBT superfamily protein(AT1G15940)	1	5473565	5478259	3.01693e-07	5.51046e-06	-0.930132	-0.853546				AT1G62380			AT3G46590
AT1G15950	cinnamoyl coa reductase 1(CCR1)	1	5478754	5482180	2.47506e-09	6.51458e-08	-0.657735	-0.636657				AT5G14180			AT1G21410
AT1G15960	NRAMP metal ion transporter 6(NRAMP6)	1	5481665	5485082	5.10964e-06	7.12434e-05	-0.656165	-0.621157				AT1G17480			AT4G13550
AT1G16080	nuclear protein(AT1G16080)	1	5514317	5516027	0.00370099	0.0220451	0.349612	0.336328				AT3G18010			AT1G66970
AT1G16120	wall associated kinase-like 1(WAKL1)	1	5522639	5524983	0.00541205	0.030072	-2.40771	-0.800627				AT1G73690			AT4G40040
AT1G16260	Wall-associated kinase family protein(AT1G16260)	1	5559579	5562113	0.000957611	0.00710477	-0.595263	-0.5469				AT1G06475			AT2G12400
AT1G16320	plant/protein (DUF2358)(AT1G16320)	1	5580855	5582143	0.00803469	0.0414027	-0.395331	-0.372767				AT3G16320			AT4G09890
AT1G16330	cyclin b3;1(CYCB3;1)	1	5582387	5587391	0.0012117	0.00869272	1.74077	0.977941				AT1G64670			AT1G67560
AT1G16350	Aldolase-type TIM barrel family protein(AT1G16350)	1	5590951	5593007	8.01084e-05	0.000835453	0.655838	0.60997				AT5G64710			AT1G56720
AT1G16390	organic cation/carnitine transporter 3(OCT3)	1	5602873	5604663	2.77794e-35	6.20095e-33	4.83024	3.59446				AT5G54710			AT5G02880
AT1G16400	cytochrome P450, family 79, subfamily F, polypeptide 2(CYP79F2)	1	5605159	5607473	1.50368e-06	2.37308e-05	1.0394	0.922345				AT4G18750			AT5G10950
AT1G16520	interactor of constitutive active ROPs protein(AT1G16520)	1	5648760	5651167	0.000816314	0.00619305	0.826159	0.708626				AT5G23020			AT3G48380
AT1G16540	molybdenum cofactor sulfurase (LOS5) (ABA3)(ABA3)	1	5659415	5665449	0.00497882	0.0280406	-0.789036	-0.649501				AT1G16330			AT4G31310
AT1G16630	uncharacterized protein(AT1G16630)	1	5682118	5684867	0.000439786	0.00360382	1.03154	0.835872				AT1G23110			AT3G14810
AT1G16670	Protein kinase superfamily protein(AT1G16670)	1	5697324	5699769	0.006636	0.0354556	-0.661745	-0.569672				AT5G45990			AT3G10250
AT1G16710	histone acetyltransferase of the CBP family 12(HAC12)	1	5714219	5722614	8.41898e-06	0.00011291	-0.591394	-0.564322				AT2G02020			AT5G67340
AT1G16870	mitochondrial 28S ribosomal protein S29-like protein(AT1G16870)	1	5770732	5773251	0.00725497	0.0381241	0.585251	0.51827				AT5G35940			AT1G67800
AT1G16880	uridylyltransferase-like protein(ACR11)	1	5773592	5776308	7.16952e-06	9.75497e-05	0.429374	0.418941				AT4G34950			AT3G47060
AT1G16960	Ubiquitin domain-containing protein(AT1G16960)	1	5799888	5800845	0.000260557	0.00230256	-1.54413	-1.03938				AT2G31730			AT1G29760
AT1G17050	solanesyl diphosphate synthase 2(SPS2)	1	5829080	5831343	0.00472459	0.0268959	0.417836	0.394365				AT2G28190			AT5G55990
AT1G17100	SOUL heme-binding family protein(HBP1)	1	5844676	5845661	2.28614e-07	4.31134e-06	0.728328	0.691065				AT2G29760			AT5G48000
AT1G17140	interactor of constitutive active rops 1(ICR1)	1	5856573	5858550	0.0009704	0.00717219	0.779707	0.676896				AT4G14180			AT3G53540
AT1G17180	glutathione S-transferase TAU 25(GSTU25)	1	5872145	5873086	1.67954e-07	3.25464e-06	1.06704	0.958618				AT3G13960			AT1G62250
AT1G17220	Translation initiation factor 2, small GTP-binding protein(FUG1)	1	5885083	5890470	1.80084e-05	0.000222139	0.41765	0.407138				AT1G65486			AT1G10890
AT1G17290	alanine aminotransferas(AlaAT1)	1	5922630	5926400	0.0068356	0.0363131	0.286943	0.278416				AT3G27510			AT5G44400
AT1G17340	Phosphoinositide phosphatase family protein(AT1G17340)	1	5933870	5938761	4.45162e-06	6.30148e-05	-0.7966	-0.736255				AT1G21810			AT1G70700
AT1G17360	LOW protein: protein phosphatase 1 regulatory subunit-like protein(AT1G17360)	1	5946764	5951473	8.48531e-05	0.000875885	0.471281	0.453532				AT2G32220			AT4G26790
AT1G17420	lipoxygenase 3(LOX3)	1	5977411	5981480	0.00182121	0.0121843	0.626453	0.564467				AT3G22880			AT3G07940
AT1G17440	Transcription initiation factor TFIID subunit A(EER4)	1	5983984	5987784	0.00536601	0.0298509	1899-12-29 09:49:59	-0.525907				AT5G22570			AT5G27290
AT1G17480	IQ-domain 7(IQD7)	1	6006461	6008266	4.2476e-06	6.03107e-05	1.76812	1.26396				AT5G65925			AT4G19510
AT1G17550	homology to ABI2(HAB2)	1	6034362	6037289	4.31688e-11	1.42555e-09	-0.987673	-0.930814				AT5G27550			AT5G46400
AT1G17580	myosin 1(MYA1)	1	6039303	6049556	0.000152744	0.00146165	-0.550307	-0.520383				AT1G59960			AT5G04760
AT1G17590	nuclear factor Y, subunit A8(NF-YA8)	1	6050193	6052568	0.000149112	0.00143279	-1.18938	-0.938414				AT1G70950			AT1G30810
AT1G17650	glyoxylate reductase 2(GLYR2)	1	6069477	6072012	0.00126619	0.00901816	0.792311	0.680493				AT2G28650			AT1G19660
AT1G17680	tetratricopeptide repeat (TPR)-containing protein(AT1G17680)	1	6076077	6082337	0.00555582	0.0306799	-0.622034	-0.547057				AT5G46530			AT1G74020
AT1G17840	white-brown complex-like protein(ABCG11)	1	6142564	6146521	1.78365e-08	4.12015e-07	0.582085	0.565639				AT4G04570			AT5G06100
AT1G17850	Rhodanese/Cell cycle control phosphatase superfamily protein(AT1G17850)	1	6145926	6148940	0.00535008	0.0297806	0.54962	0.496972				AT3G28220			AT4G34000
AT1G17860	Kunitz family trypsin and protease inhibitor protein(AT1G17860)	1	6149301	6150038	1.33988e-13	6.36101e-12	1.08775	1.02739				AT1G29020			AT3G23640
AT1G17870	ethylene-dependent gravitropism-deficient and yellow-green-like 3(EGY3)	1	6149939	6152222	0.000735979	0.00566692	-0.798049	-0.692653				AT3G62270			AT2G30210
AT1G17880	basic transcription factor 3(BTF3)	1	6152409	6153982	1.05028e-05	0.000137133	0.547881	0.525763				AT2G35140			AT4G17730
AT1G17940	Endosomal targeting BRO1-like domain-containing protein(AT1G17940)	1	6169341	6173222	0.00515507	0.0288721	-0.720027	-0.610041				AT1G04650			AT3G07390
AT1G17970	RING/U-box superfamily protein(AT1G17970)	1	6184904	6187472	0.00147518	0.010235	-0.847026	-0.709962				AT3G44970			AT1G17940
AT1G18060	microbial collagenase(AT1G18060)	1	6211873	6213444	0.000284831	0.00249053	0.459081	0.439914				AT5G57240			AT2G03730
AT1G18080	Transducin/WD40 repeat-like superfamily protein(ATARCA)	1	6222201	6224151	2.12845e-06	3.24225e-05	0.448765	0.438081				AT3G50560			AT5G44530
AT1G18160	Protein kinase superfamily protein(AT1G18160)	1	6248793	6254039	0.00416247	0.0241942	-0.399683	-0.379582				AT3G22120			AT5G53010
AT1G18200	Rab GTPase-like A1I protein(RABA6b)	1	6265416	6268828	0.00223526	0.0145273	0.569456	0.520342				AT5G50200			AT2G42190
AT1G18360	alpha/beta-Hydrolases superfamily protein(AT1G18360)	1	6316695	6319427	9.4293e-10	2.66303e-08	-1.2385	-1.11433				AT4G00905			AT1G13990
AT1G18370	ATP binding microtubule motor family protein(HIK)	1	6319650	6324222	3.81115e-09	9.75478e-08	1900-01-01 06:23:19	1.12512				AT5G37260			AT5G66250
AT1G18400	BR enhanced expression 1(BEE1)	1	6331398	6333743	1.32648e-08	3.11682e-07	2.56514	1.66495				AT3G17360			AT2G45500
AT1G18470	Transmembrane Fragile-X-F-associated protein(AT1G18470)	1	6356131	6360192	5.0644e-05	0.000562805	-0.622261	-0.584746				AT1G64170			AT3G06483
AT1G18486	uncharacterized protein(AT1G18486)	1	6366397	6368849	0.0064412	0.03463	-0.808685	-0.652382				AT1G67820			AT1G75295
AT1G18540	Ribosomal protein L6 family protein(AT1G18540)	1	6377321	6378580	1.86075e-09	5.0288e-08	0.693685	0.669419				AT4G00970			AT1G44760
AT1G18550	ATP binding microtubule motor family protein(AT1G18550)	1	6381503	6384340	0.00379544	0.022529	0.863325	0.695282				AT3G22121			AT1G05320
AT1G18590	sulfotransferase 17(SOT17)	1	6398580	6399942	0.000186449	0.00173553	0.628869	0.58389				AT1G76680			AT3G26600
AT1G18620	LONGIFOLIA protein(TRM3)	1	6409978	6414451	0.00287014	0.0179403	0.359181	0.345528				AT5G05440			AT4G34480
AT1G18740	ROH1, putative (DUF793)(AT1G18740)	1	6463922	6465476	0.000341007	0.00291047	0.699329	0.633648				AT3G26320			AT1G66130
AT1G18810	phytochrome kinase substrate-like protein(AT1G18810)	1	6485596	6487030	5.22712e-05	0.000578673	-0.944971	-0.822682				AT3G43960			AT1G32520
AT1G18870	isochorismate synthase 2(ICS2)	1	6515429	6519282	7.35974e-08	1.53786e-06	-0.99111	-0.907464				AT5G16980			AT5G55310
AT1G18880	Major facilitator superfamily protein(NRT1.9)	1	6520748	6523368	7.89118e-29	1.28107e-26	-1.9855	-1.82798				AT5G05365			AT1G50440
AT1G18970	germin-like protein 4(GLP4)	1	6554568	6555377	9.09579e-14	4.41755e-12	-2.12817	-1.74417				AT1G66920			AT1G79270
AT1G18980	RmlC-like cupins superfamily protein(AT1G18980)	1	6557254	6558045	7.11779e-05	0.000754518	-1.02911	-0.870283				AT2G18260			AT2G01540
AT1G19000	Homeodomain-like superfamily protein(AT1G19000)	1	6560792	6562786	6.11975e-05	0.000662331	-0.386156	-0.376642				AT4G18490			AT1G70620
AT1G19020	CDP-diacylglycerol-glycerol-3-phosphate 3-phosphatidyltransferase(AT1G19020)	1	6568073	6568597	1.3067e-07	2.59461e-06	-1.74625	-1.347				AT3G21720			AT4G39800
AT1G19180	jasmonate-zim-domain protein 1(JAZ1)	1	6622094	6623620	5.60867e-05	0.000615337	-0.937304	-0.817031				AT2G19800			AT3G45780
AT1G19210	Integrase-type DNA-binding superfamily protein(AT1G19210)	1	6626822	6627530	0.00178647	0.0119829	3.29569	0.866401				AT4G11060			AT1G14790
AT1G19270	DA1(DA1)	1	6662501	6666028	0.000181498	0.0016983	-0.809336	-0.718053				AT3G54990			AT4G31820
AT1G19330	histone deacetylase complex subunit(AT1G19330)	1	6680563	6683533	0.00173592	0.0116945	1899-12-29 05:54:42	-0.651049				AT1G80690			AT5G21170
AT1G19380	sugar, putative (DUF1195)(AT1G19380)	1	6698058	6698824	1.00148e-07	2.03763e-06	2.60097	1.5968				AT1G05490			AT4G15490
AT1G19400	Erythronate-4-phosphate dehydrogenase family protein(AT1G19400)	1	6712038	6714252	8.94292e-12	3.24898e-10	-0.999346	-0.944215				AT3G58100			AT5G52420
AT1G19440	3-ketoacyl-CoA synthase 4(KCS4)	1	6728984	6730931	0.000776834	0.00594207	0.75818	0.66601				AT2G42110			AT5G13750
AT1G19450	Major facilitator superfamily protein(AT1G19450)	1	6731434	6734882	0.00711863	0.0375503	0.441657	0.41149				AT5G16190			AT5G06865
AT1G19520	pentatricopeptide (PPR) repeat-containing protein(NFD5)	1	6759965	6762778	0.000491964	00:05:43.224000	0.664856	0.604991				AT4G01580			AT4G00752
AT1G19530	DNA polymerase epsilon catalytic subunit A(AT1G19530)	1	6763915	6764971	1.0634e-05	0.000138613	-3.47882	-1.37258				AT5G45700			AT3G62770
AT1G19570	dehydroascorbate reductase(DHAR1)	1	6773302	6774528	0.00111022	0.00803419	0.305084	0.297986				AT3G49170			AT1G11210
AT1G19600	pfkB-like carbohydrate kinase family protein(AT1G19600)	1	6778988	6781173	0.00552572	0.0305646	12:03:19.031000	0.461186				AT1G51820			AT5G58860
AT1G19610	defensin-like protein(PDF1.4)	1	6781483	6782039	2.88645e-05	0.000337067	2.64571	1.29869				AT3G28740			AT1G73500
AT1G19660	Wound-responsive family protein(AT1G19660)	1	6799981	6802685	6.99296e-14	3.43217e-12	-0.713706	-0.696489				AT1G76160			AT1G03290
AT1G19670	chlorophyllase 1(CLH1)	1	6803611	6805044	0.00874272	0.0444216	0.365869	0.347455				AT4G38560			AT5G55390
AT1G19700	BEL1-like homeodomain 10(BEL10)	1	6809724	6812663	1.85542e-05	0.000227903	-0.58677	-0.558231				AT4G29140			AT4G33040
AT1G19720	Pentatricopeptide repeat (PPR-like) superfamily protein(AT1G19720)	1	6819564	6822711	0.000256949	0.00227588	-0.504659	-0.479764				AT1G48570			AT4G23670
AT1G19920	Pseudouridine synthase/archaeosine transglycosylase-like family protein(APS2)	1	6914613	6916805	1.89165e-09	5.10042e-08	0.779918	0.745716				AT5G09840			AT4G22990
AT1G19960	transcription factor(AT1G19960)	1	6928039	6928463	3.53689e-15	1.95964e-13	-1.89847	-1.63956				AT2G11810			AT5G61670
AT1G20010	tubulin beta-5 chain(TUB5)	1	6937795	6940582	3.13306e-05	0.000362402	0.448197	0.434492				AT5G19310			AT5G06860
AT1G20020	ferredoxin-NADP[+]-oxidoreductase 2(FNR2)	1	6942717	6945018	0.000111278	0.00110587	-0.331399	-0.324897				AT1G23090			AT5G45650
AT1G20070	uncharacterized protein(AT1G20070)	1	6958010	6959123	0.00869564	0.0442201	0.85156	0.661899				AT4G04840			AT5G58190
AT1G20160	Subtilisin-like serine endopeptidase family protein(ATSBT5.2)	1	6990784	6993972	1.4e-45	3.25e-43	-2.99364	-2.67405				AT1G28670			AT1G21000
AT1G20190	expansin 11(EXPA11)	1	6998489	6999817	6.90284e-06	9.4209e-05	0.728835	0.68022				AT2G36970			AT5G54080
AT1G20340	Cupredoxin superfamily protein(DRT112)	1	7042429	7043363	0.000108347	0.00108045	0.312308	0.306871				AT3G03130			AT2G04170
AT1G20390	pseudo(AT1G20390)	1	7065494	7071561	0.00023109	0.00208017	1.0708	0.870325				AT4G24570			AT1G10640
AT1G20440	cold-regulated 47(COR47)	1	7084409	7085772	1.22189e-08	2.88274e-07	-0.698894	-0.671384				AT5G59720			AT2G46790
AT1G20450	Dehydrin family protein(ERD10)	1	7088003	7089606	2.04283e-18	1.58081e-16	-1.09563	-1.05084				AT4G17905			AT1G68820
AT1G20490	AMP-dependent synthetase and ligase family protein(AT1G20490)	1	7097293	7099695	7.00245e-08	1.47115e-06	-1.99991	-1.45819				AT4G13420			AT3G15880
AT1G20620	catalase 3(CAT3)	1	7143067	7146540	5.41556e-21	5.30473e-19	-0.775077	-0.760998				AT4G21760			AT4G36648
AT1G20630	catalase 1(CAT1)	1	7146636	7149977	4.19958e-07	7.4083e-06	-0.759894	-0.715936				AT5G51190			AT1G80420
AT1G20640	Plant regulator RWP-RK family protein(AT1G20640)	1	7154410	7158218	9.14825e-05	0.000933523	-0.598688	-0.562827				AT1G31200			AT2G40270
AT1G20693	high mobility group B2(HMGB2)	1	7176775	7178820	3.57692e-05	0.000410471	-0.427718	-0.415605				AT3G27060			AT3G06170
AT1G20696	high mobility group B3(HMGB3)	1	7179452	7181499	0.000194161	0.00179722	-0.441209	-0.424999				AT5G61550			AT2G21187
AT1G20840	tonoplast monosaccharide transporter1(TMT1)	1	7244939	7248143	5.73599e-05	0.000627821	0.538098	0.513112				AT1G73040			AT1G09490
AT1G20850	xylem cysteine peptidase 2(XCP2)	1	7252174	7253731	0.0028262	0.0176895	-0.554194	-0.506711				AT5G45780			AT1G21160
AT1G20880	RNA-binding (RRM/RBD/RNP motifs) family protein(AT1G20880)	1	7262043	7265438	0.000402255	0.00335189	-1.10825	-0.874961				AT2G25880			AT4G16900
AT1G20930	cyclin-dependent kinase B2;2(CDKB2;2)	1	7292568	7294746	5.76434e-05	0.000630331	1.43054	1.06532				AT3G46280			AT2G32880
AT1G20950	Phosphofructokinase family protein(AT1G20950)	1	7297239	7301415	0.00426396	0.024673	09:48:00.976000	0.386859				AT3G23730			AT1G19330
AT1G20990	Cysteine/Histidine-rich C1 domain family protein(AT1G20990)	1	7330524	7331946	0.00018352	0.00171307	-3.73254	-1.11447				AT4G18250			AT5G16630
AT1G21000	PLATZ transcription factor family protein(AT1G21000)	1	7337728	7339452	1.20074e-07	2.40719e-06	-0.741215	-0.703659				AT4G23140			AT3G19895
AT1G21065	secondary thiamine-phosphate synthase enzyme(AT1G21065)	1	7374210	7375789	2.47679e-05	0.000294714	-0.554872	-0.5299				AT5G59090			AT1G70160
AT1G21080	DNAJ heat shock N-terminal domain-containing protein(AT1G21080)	1	7378538	7382661	0.00634101	0.0342102	-0.400091	-0.377979				AT5G67480			AT5G42400
AT1G21100	O-methyltransferase family protein(IGMT1)	1	7386839	7388428	0.00535063	0.0297806	-0.457854	-0.426491				AT5G57130			AT1G59740
AT1G21130	O-methyltransferase family protein(IGMT4)	1	7399062	7400605	3.65179e-14	00:00:00	0.740221	0.721461				AT5G14920			AT5G37740
AT1G21140	Vacuolar iron transporter (VIT) family protein(AT1G21140)	1	7404383	7405281	0.00653636	0.0350281	-1.50189	-0.822217				AT1G62980			AT1G74740
AT1G21160	eukaryotic translation initiation factor 2 (eIF-2) family protein(AT1G21160)	1	7407955	7412857	0.000495286	0.00399655	-0.750689	-0.666397				AT3G28910			AT4G11830
AT1G21250	cell wall-associated kinase(WAK1)	1	7439266	7442113	4.62542e-30	8.13479e-28	-1.36351	-1.31233				AT2G25000			AT1G13245
AT1G21400	thiamine diphosphate-binding fold (THDP-binding) superfamily protein(AT1G21400)	1	7493426	7496710	5.28707e-14	2.62825e-12	-0.932649	-0.895221				AT5G26280			AT3G16450
AT1G21410	F-box/RNI-like superfamily protein(SKP2A)	1	7497141	7499579	0.000134943	0.00130911	-0.701531	-0.642518				AT4G21680			AT1G20630
AT1G21450	SCARECROW-like 1(SCL1)	1	7508969	7511801	1.90826e-07	3.6642e-06	1899-12-29 07:37:26	-0.651874				AT2G18660			AT3G44300
AT1G21510	TPRXL(AT1G21510)	1	7531312	7532629	0.0101119	01:11:35.275000	1900-01-02 17:47:40	0.693553				AT4G15890			AT2G02370
AT1G21550	Calcium-binding EF-hand family protein(AT1G21550)	1	7553101	7553876	0.000670853	0.00522683	-2.30539	-1.03541				AT3G13760			AT1G32640
AT1G21580	Zinc finger C-x8-C-x5-C-x3-H type family protein(AT1G21580)	1	7557262	7565803	1.97283e-09	5.30085e-08	-0.644962	-0.625295				AT3G09520			AT4G31115
AT1G21590	kinase with adenine nucleotide alpha hydrolases-like domain-containing protein(AT1G21590)	1	7566232	7569902	0.00337673	0.020489	-0.361708	-0.347308				AT3G14940			AT4G22920
AT1G21630	Calcium-binding EF hand family protein(AT1G21630)	1	7581084	7588151	0.00257388	0.0163616	-0.358785	-0.345465				AT3G30775			AT5G66910
AT1G21670	DPP6 amino-terminal domain protein(AT1G21670)	1	7610398	7612682	3.59647e-06	5.18584e-05	0.696268	0.655943				AT3G03630			AT1G30900
AT1G21750	PDI-like 1-1(PDIL1-1)	1	7645700	7648841	1.25052e-05	0.000160479	0.441464	0.429526				AT5G56090			AT1G53560
AT1G21760	F-box protein 7(FBP7)	1	7649194	7651816	0.00185827	0.0123893	1899-12-29 10:51:05	-0.505226				AT5G67460			AT4G28350
AT1G21780	BTB/POZ domain-containing protein(AT1G21780)	1	7651882	7654014	0.0101555	01:11:46.473000	-0.368726	-0.349177				AT2G19670			AT4G22740
AT1G21810	filament-like protein (DUF869)(AT1G21810)	1	7656399	7658634	0.000210018	0.00192027	1.71072	1.08619				AT4G22517			AT2G31560
AT1G21890	nodulin MtN21 /EamA-like transporter family protein(UMAMIT19)	1	7682584	7685662	0.00136178	0.0095828	-2.81862	-0.932668				AT5G58370			AT5G19140
AT1G21920	Histone H3 K4-specific methyltransferase SET7/9 family protein(AT1G21920)	1	7704255	7706140	1.04723e-13	00:00:00	-1.14459	-1.07522				AT2G44190			AT4G32440
AT1G22040	Galactose oxidase/kelch repeat superfamily protein(AT1G22040)	1	7767924	7770055	0.00405906	0.0237597	1899-12-29 07:38:02	-0.591348				AT4G14440			AT5G01770
AT1G22065	uncharacterized protein(AT1G22065)	1	7785776	7786391	5.74009e-14	2.84128e-12	-2.99294	-2.10889				AT1G20930			AT1G11410
AT1G22150	sulfate transporter 1;3(SULTR1;3)	1	7818361	7821344	2.66656e-06	3.97587e-05	1900-01-02 10:46:36	1.42535				AT1G70090			AT5G44510
AT1G22160	senescence-associated family protein (DUF581)(AT1G22160)	1	7823149	7823971	2.6101e-05	0.000307894	-0.974556	-0.850399				AT1G33590			AT5G50230
AT1G22230	nucleolar GTP-binding protein(AT1G22230)	1	7849861	7851122	0.000381744	0.00320977	1900-01-01 23:22:28	1.08128				AT5G37660			AT1G33700
AT1G22250	uncharacterized protein(AT1G22250)	1	7858864	7859766	0.00453105	0.0259596	1.05604	0.767418				AT3G56020			AT3G57470
AT1G22275	Myosin heavy chain-related protein(ZYP1b)	1	7867133	7872618	0.000513786	0.0041286	2.09925	1.0648				AT5G56540			AT3G14590
AT1G22360	UDP-glucosyl transferase 85A2(UGT85A2)	1	7894858	7897591	1.32348e-16	8.58228e-15	1.11431	1.06188				AT2G28000			AT1G62710
AT1G22400	UDP-Glycosyltransferase superfamily protein(UGT85A1)	1	7903660	7906673	0.00229605	0.0148725	1.06959	0.801696				AT3G07460			AT5G09530
AT1G22410	Class-II DAHP synthetase family protein(AT1G22410)	1	7912046	7915003	2.63081e-06	3.93013e-05	0.449302	0.43839				AT1G51800			AT5G43440
AT1G22430	GroES-like zinc-binding dehydrogenase family protein(AT1G22430)	1	7919144	7921832	1.96448e-07	3.75971e-06	-0.907783	-0.8383				AT4G36910			AT5G01990
AT1G22450	cytochrome C oxidase 6B(COX6B)	1	7925121	7927278	0.00514612	0.0288359	0.391114	0.37137				AT1G30960			AT5G24620
AT1G22500	RING/U-box superfamily protein(ATL15)	1	7949476	7950900	6.03216e-11	1.96957e-09	1.16994	1.07633				AT2G15090			AT4G14010
AT1G22530	PATELLIN 2(PATL2)	1	7955493	7958442	1.16823e-06	1.89347e-05	0.699127	0.661869				AT3G54090			AT4G20930
AT1G22590	AGAMOUS-like 87(AGL87)	1	7981740	7984334	0.00200521	0.0131996	-1.34737	-0.887967				AT5G25140			AT4G37330
AT1G22640	myb domain protein 3(MYB3)	1	8006195	8007428	0.00924083	0.0463539	-0.450215	-0.416312				AT4G34138			AT2G30250
AT1G22690	Gibberellin-regulated family protein(AT1G22690)	1	8027294	8028168	0.000373881	0.00315853	-0.553309	-0.519154				AT4G27300			AT1G47530
AT1G22700	Tetratricopeptide repeat (TPR)-like superfamily protein(AT1G22700)	1	8028158	8029971	0.00123289	0.00882018	0.504369	0.472987				AT1G05700			AT1G20620
AT1G22750	uncharacterized protein(AT1G22750)	1	8050860	8052930	0.00755255	0.0393829	-0.484197	-0.444464				AT3G29590			AT4G36050
AT1G22770	gigantea protein (GI)(GI)	1	8061844	8067716	0.00983199	0.0486673	-0.285739	-0.276519				AT2G21640			AT1G72180
AT1G22780	Ribosomal protein S13/S18 family(PFL)	1	8067864	8069342	1.21868e-05	0.000156654	0.599542	0.570392				AT4G02990			AT5G06280
AT1G22840	CYTOCHROME C-1(CYTC-1)	1	8079287	8080574	2.37008e-06	3.57281e-05	0.681603	0.645				AT1G11600			AT1G73870
AT1G22850	SNARE associated Golgi protein family(AT1G22850)	1	8080482	8082875	0.00509467	0.028596	0.326599	0.314945				AT3G13080			AT1G52880
AT1G22900	Disease resistance-responsive (dirigent-like protein) family protein(AT1G22900)	1	8103659	8104505	9.50607e-08	00:00:00.168000	2.55962	1.59415				AT5G20980			AT3G09220
AT1G22930	T-complex protein 11(AT1G22930)	1	8117339	8122127	8.84255e-07	1.46628e-05	-0.642016	-0.613527				AT4G33030			AT5G04190
AT1G22990	Heavy metal transport/detoxification superfamily protein(HIPP22)	1	8139165	8140202	5.66729e-08	1.20925e-06	-3.14371	-1.68863				AT1G79410			AT3G20250
AT1G23020	ferric reduction oxidase 3(FRO3)	1	8150070	8153530	4.04331e-13	1.74796e-11	1.30169	1.1968				AT3G46490			AT5G55100
AT1G23030	ARM repeat superfamily protein(AT1G23030)	1	8156646	8159077	2.1874e-17	1.51132e-15	1.37653	1.28459				AT5G42146			AT2G21185
AT1G23060	uncharacterized protein(MDP40)	1	8170755	8172992	3.62239e-05	0.000415278	-2.3497	-1.25564				AT2G45900			AT5G49740
AT1G23080	Auxin efflux carrier family protein(PIN7)	1	8180577	8183570	0.00027792	0.00243744	-0.412887	-0.398878				AT5G64120			AT5G02620
AT1G23090	sulfate transporter 91(AST91)	1	8184952	8189064	7.51449e-10	2.1617e-08	1.53893	1.31562				AT5G12940			AT2G38380
AT1G23110	fold protein(AT1G23110)	1	8196447	8198331	2.71094e-08	6.128e-07	1.7406	1.37602				AT5G14760			AT1G74800
AT1G23190	Phosphoglucomutase/phosphomannomutase family protein(PGM3)	1	8219869	8224469	0.000166637	0.00157575	0.39747	0.385768				AT4G34135			AT2G22470
AT1G23200	Plant invertase/pectin methylesterase inhibitor superfamily(AT1G23200)	1	8227178	8229582	0.000192741	0.0017855	-1.60848	-1.06919				AT1G66180			AT4G19230
AT1G23290	Ribosomal protein L18e/L15 superfamily protein(RPL27AB)	1	8262984	8263587	5.8305e-08	1.24065e-06	0.703481	0.672692				AT4G14770			AT5G43740
AT1G23490	ADP-ribosylation factor 1(ARF1)	1	8336683	8338672	7.31967e-06	9.94301e-05	0.527075	0.507979				AT3G45650			AT2G18280
AT1G23710	hypothetical protein (DUF1645)(AT1G23710)	1	8385251	8386426	0.00413059	0.0240772	1899-12-29 07:17:24	-0.600025				AT2G38310			AT5G20960
AT1G23730	beta carbonic anhydrase 3(BCA3)	1	8395557	8398144	7.20768e-08	1.51153e-06	-1.7321	-1.35272				AT1G23030			AT4G27780
AT1G23790	dicer-like protein (DUF936)(AT1G23790)	1	8409963	8412041	0.00650764	0.0349064	1.16027	0.776811				AT1G32960			AT1G51110
AT1G23820	spermidine synthase(SPDS1)	1	8420265	8422985	2.3885e-13	1.07668e-11	0.920415	0.882506				AT1G05760			AT1G05840
AT1G23850	uncharacterized protein(AT1G23850)	1	8425739	8427235	0.00293463	0.0182697	-1.61724	-0.898046				AT3G59140			AT4G19660
AT1G23935	apoptosis inhibitory protein(AT1G23935)	1	8461909	8465943	0.000415409	0.00344296	-3.59673	-1.02862				AT1G68740			AT1G16540
AT1G23950	hypothetical protein (DUF626)(AT1G23950)	1	8469534	8471417	7.94979e-10	2.27845e-08	-1.75703	-1.438				AT1G07780			AT5G27830
AT1G23970	hypothetical protein (DUF626)(AT1G23970)	1	8482013	8483875	6.36118e-05	0.000683996	-1.73573	-1.14929				AT5G51600			AT3G19390
AT1G24020	MLP-like protein 423(MLP423)	1	8500400	8502065	6.02578e-08	1.27986e-06	0.71399	0.681788				AT5G48450			AT5G64430
AT1G24145	uncharacterized protein(AT1G24145)	1	8541027	8541739	1.57412e-05	0.000197348	-1.92773	-1.25353				AT3G53210			AT5G24420
AT1G24147	uncharacterized protein(AT1G24147)	1	8542446	8543474	2.02652e-26	2.86864e-24	-2.59027	-2.23345				AT1G32730			AT3G50950
AT1G24148	uncharacterized protein(AT1G24148)	1	8544250	8545551	1.3389e-06	2.13479e-05	-0.907875	-0.828319				AT5G26860			AT3G07360
AT1G24170	Nucleotide-diphospho-sugar transferases superfamily protein(LGT9)	1	8557216	8558832	0.000231087	0.00208017	0.832722	0.731096				AT4G23680			AT3G10405
AT1G24180	thiamine diphosphate-binding fold (THDP-binding) superfamily protein(IAR4)	1	8560525	8563495	3.91136e-06	5.612e-05	0.636789	0.60543				AT5G17160			AT5G64552
AT1G24190	SIN3-like 3(SNL3)	1	8563558	8570505	0.00483333	0.0273806	-0.364698	-0.348797				AT4G12310			AT3G57570
AT1G24260	K-box region and MADS-box transcription factor family protein(SEP3)	1	8593637	8596105	4.95067e-21	4.89063e-19	2.55391	2.13331				AT3G18290			AT1G67550
AT1G24280	glucose-6-phosphate dehydrogenase 3(G6PD3)	1	8609445	8612580	3.90963e-07	00:00:00.600000	1.17869	1.02788				AT5G54660			AT1G17340
AT1G24310	nuclear pore complex protein(AT1G24310)	1	8624061	8626405	0.00700908	0.0370735	0.716251	0.600889				AT2G29740			AT4G16110
AT1G24400	lysine histidine transporter 2(LHT2)	1	8651407	8653828	3.66209e-06	5.27064e-05	-1.92728	-1.31105				AT1G07880			AT1G17870
AT1G24510	TCP-1/cpn60 chaperonin family protein(AT1G24510)	1	8685271	8688247	0.000235981	0.00211927	0.41346	0.399708				AT1G03470			AT3G52430
AT1G24530	Transducin/WD40 repeat-like superfamily protein(AT1G24530)	1	8693227	8694705	1.29878e-17	9.16452e-16	1.88626	1.66638				AT1G31290			AT2G26350
AT1G24625	zinc finger protein 7(ZFP7)	1	8725883	8727212	0.00129274	0.00917682	-0.845339	-0.711874				AT2G34960			AT3G53930
AT1G24764	microtubule-associated proteins 70-2(MAP70-2)	1	8759533	8763355	0.00997547	0.0492201	0.472778	0.433084				AT3G01440			AT5G61560
AT1G25260	Ribosomal protein L10 family protein(AT1G25260)	1	8853959	8855872	0.00839419	0.0429321	0.541365	0.485638				AT2G17630			AT5G66930
AT1G25430	pseudo(AT1G25430)	1	8927732	8933058	3.56319e-07	6.39748e-06	-2.21686	-1.46653				AT5G01740			AT2G39340
AT1G25440	B-box type zinc finger protein with CCT domain-containing protein(BBX15)	1	8933716	8935460	4.60638e-13	1.96215e-11	-0.666649	-0.651597				AT4G12730			AT5G46760
AT1G25490	ARM repeat superfamily protein(RCN1)	1	8951202	8955107	0.00549336	0.0304364	0.34051	0.327117				AT3G16240			AT3G10570
AT1G25530	Transmembrane amino acid transporter family protein(AT1G25530)	1	8964544	8967428	0.000401473	00:04:49.166000	1899-12-29 03:09:40	-0.746192				AT1G74450			AT1G61660
AT1G25560	AP2/B3 transcription factor family protein(TEM1)	1	8981677	8983041	0.0035815	00:30:55.289000	10:39:44.245000	0.417817				AT2G32180			AT2G43850
AT1G26130	ATPase E1-E2 type family protein / haloacid dehalogenase-like hydrolase family protein(AT1G26130)	1	9033218	9038577	0.0092688	0.046444	-0.548409	-0.489241				AT1G28570			AT2G47130
AT1G26208	ncRNA(AT1G26208)	1	9066636	9069238	7.26736e-07	1.22878e-05	-1.50472	-1.20351				AT4G36120			AT3G54610
AT1G26210	SOB five-like 1(SOFL1)	1	9067039	9068207	2.55105e-07	4.73782e-06	-1.51819	-1.22898				AT5G62940			AT4G23170
AT1G26250	Proline-rich extensin-like family protein(AT1G26250)	1	9083838	9085464	0.00466969	0.026629	-3.42719	-0.745826				AT5G38430			AT5G39020
AT1G26260	cryptochrome-interacting basic-helix-loop-helix 5(CIB5)	1	9086853	9089378	0.00794474	0.0410231	-1.44813	-0.799545				AT1G09420			AT3G51890
AT1G26390	FAD-binding Berberine family protein(AT1G26390)	1	9130017	9131779	1.47752e-37	3.98844e-35	-2.21092	-2.0451				AT2G18193			AT1G05120
AT1G26440	ureide permease 5(UPS5)	1	9143967	9146050	4.29315e-05	0.000484283	-0.938016	-0.820638				AT5G57560			AT1G18486
AT1G26460	Tetratricopeptide repeat (TPR)-like superfamily protein(AT1G26460)	1	9151732	9154740	1.97476e-06	3.03001e-05	0.815739	0.755284				AT3G13150			AT3G55470
AT1G26620	T-box transcription factor, putative (DUF863)(AT1G26620)	1	9195838	9199669	0.00424601	0.0245997	-0.536246	-0.489393				AT5G06550			AT1G71140
AT1G26630	Eukaryotic translation initiation factor 5A-1 (eIF-5A 1) protein(FBR12)	1	9205836	9207383	4.39605e-05	0.000495168	0.400335	0.39014				AT2G39200			AT1G19270
AT1G26670	Vesicle transport v-SNARE family protein(VTI1B)	1	9215901	9218010	7.65105e-05	0.00080298	-0.552356	-0.524519				AT4G25630			AT5G13180
AT1G26770	expansin A10(EXPA10)	1	9259605	9261313	5.66377e-08	1.20925e-06	1.1884	1.05153				AT5G42110			AT2G32150
AT1G26850	S-adenosyl-L-methionine-dependent methyltransferases superfamily protein(AT1G26850)	1	9300873	9304328	0.0100556	0.049489	0.273061	0.264944				AT3G16370			AT1G77280
AT1G26880	Ribosomal protein L34e superfamily protein(AT1G26880)	1	9315383	9316729	0.000513364	0.00412665	0.5668	0.528535				AT2G45680			AT4G18530
AT1G26945	basic helix-loop-helix (bHLH) DNA-binding superfamily protein(KDR)	1	9351454	9352761	0.00976164	0.048412	-1.18798	-0.754472				AT1G29660			AT3G21510
AT1G27020	plant/protein(AT1G27020)	1	9378559	9380692	0	1.4e-45	3.05021	2.73161				AT3G03060			AT4G25940
AT1G27030	uncharacterized protein(AT1G27030)	1	9381803	9383984	1.63497e-19	1.39543e-17	-1.61117	-1.48297				AT1G70560			AT5G06320
AT1G27100	Actin cross-linking protein(AT1G27100)	1	9407125	9411172	8.23857e-07	1.373e-05	-0.679517	-0.646114				AT1G23020			AT3G20910
AT1G27200	glycosyltransferase family protein (DUF23)(AT1G27200)	1	9449549	9451750	0.00261613	0.0165848	-0.548664	-0.50313				AT2G46630			AT5G62000
AT1G27210	ARM repeat superfamily protein(AT1G27210)	1	9455368	9458026	0.000819911	0.00621138	-0.547995	-0.510724				AT5G05160			AT1G60200
AT1G27320	histidine kinase 3(HK3)	1	9487780	9492572	0.000187148	0.00174134	-0.390387	-0.379116				AT5G20250			AT5G07630
AT1G27340	Galactose oxidase/kelch repeat superfamily protein(LCR)	1	9495520	9498085	6.66471e-09	00:00:00.014000	0.964086	0.896675				AT2G23170			AT1G71697
AT1G27400	Ribosomal protein L22p/L17e family protein(AT1G27400)	1	9515135	9516940	2.65663e-05	0.000313223	0.640978	0.602814				AT5G08000			AT3G44870
AT1G27430	GYF domain-containing protein(AT1G27430)	1	9520911	9526928	0.00237987	0.0153256	-0.41103	-0.391521				AT1G43910			AT4G32070
AT1G27450	adenine phosphoribosyl transferase 1(APT1)	1	9531839	9534114	0.00237509	0.0153076	0.428922	0.406868				AT3G44990			AT2G05630
AT1G27460	no pollen germination related 1(NPGR1)	1	9534532	9537561	0.0056023	0.0308925	0.658939	0.57091				AT3G59650			AT4G26795
AT1G27520	Glycosyl hydrolase family 47 protein(AT1G27520)	1	9558635	9562381	0.00176864	0.0118917	-0.677003	-0.600421				AT4G02330			AT5G64410
AT1G27660	basic helix-loop-helix (bHLH) DNA-binding superfamily protein(AT1G27660)	1	9621570	9626004	0.00634958	0.0342485	-1.20719	-0.788602				AT1G79110			AT2G02080
AT1G27770	autoinhibited Ca2+-ATPase 1(ACA1)	1	9671638	9676157	6.17126e-07	1.05731e-05	0.668594	0.637395				AT1G09480			AT3G14560
AT1G27940	P-glycoprotein 13(ABCB13)	1	9733597	9738129	0.00108809	0.00789379	-1.86339	-0.990992				AT2G28510			AT1G52410
AT1G27950	glycosylphosphatidylinositol-anchored lipid protein transfer 1(LTPG1)	1	9740704	9742159	4.41842e-09	1.11614e-07	0.78944	0.752386				AT2G45685			AT2G40420
AT1G27970	nuclear transport factor 2B(NTF2B)	1	9746811	9748467	0.00166301	0.0112852	0.605229	0.549834				AT1G80280			AT4G13250
AT1G28010	P-glycoprotein 14(ABCB14)	1	9763436	9768068	8.79562e-12	3.20047e-10	2.24437	1.74008				AT1G72670			AT3G26580
AT1G28140	integral membrane family protein(AT1G28140)	1	9832816	9834427	0.000758183	0.00582051	-0.54272	-0.506901				AT1G02730			AT3G56080
AT1G28200	FH interacting protein 1(FIP1)	1	9850147	9852366	0.00399696	0.0234791	-0.595124	-0.53308				AT2G37060			AT3G28070
AT1G28260	Telomerase activating protein Est1(AT1G28260)	1	9875600	9879267	5.40178e-16	3.31752e-14	-1.30533	-1.21926				AT2G28780			AT3G22235
AT1G28330	dormancy-associated protein-like 1(DYL1)	1	9933884	9935271	2.47223e-15	1.38966e-13	-1.26083	-1.17946				AT5G04890			AT3G52800
AT1G28370	ERF domain protein 11(ERF11)	1	9955969	9956940	0.00566089	0.0311785	1.27153	0.808937				AT4G27010			AT3G15820
AT1G28380	MAC/Perforin domain-containing protein(NSL1)	1	9963593	9966320	0.00299473	0.0185661	-0.448788	-0.422486				AT3G04790			AT1G32700
AT1G28440	HAESA-like 1(HSL1)	1	9996824	10000447	0.0088672	01:04:37.799000	-0.291119	-0.281634				AT3G13470			AT1G33050
AT1G28570	SGNH hydrolase-type esterase superfamily protein(AT1G28570)	1	10041641	10044150	4.65371e-08	1.00968e-06	1.33459	1.14857				AT4G30610			AT3G12700
AT1G28580	GDSL-like Lipase/Acylhydrolase superfamily protein(AT1G28580)	1	10044337	10046442	0.000982917	0.00725777	0.491331	0.463296				AT1G34760			AT3G62700
AT1G28600	GDSL-like Lipase/Acylhydrolase superfamily protein(AT1G28600)	1	10051001	10053117	7.78759e-07	1.30722e-05	0.727329	0.686849				AT5G16250			AT3G24460
AT1G28660	GDSL-like Lipase/Acylhydrolase superfamily protein(AT1G28660)	1	10071712	10073411	7.39552e-23	8.41603e-21	2.5624	2.16815				AT4G16980			AT2G46270
AT1G28670	GDSL-like Lipase/Acylhydrolase superfamily protein(ARAB-1)	1	10074507	10076344	4.18192e-16	2.58889e-14	1.53707	1.4009				AT4G21410			AT4G31290
AT1G28960	nudix hydrolase homolog 15(NUDX15)	1	10109500	10111660	1.95793e-06	3.00816e-05	-1.02896	-0.91286				AT2G36750			AT5G51710
AT1G29020	Calcium-binding EF-hand family protein(AT1G29020)	1	10120497	10122902	0.00275102	0.0172842	1.67451	0.908511				AT5G42800			AT3G01650
AT1G29070	Ribosomal protein L34(AT1G29070)	1	10149791	10151360	3.01054e-12	1.16677e-10	0.834028	0.802814				AT4G14970			AT3G43670
AT1G29310	SecY protein transport family protein(AT1G29310)	1	10252294	10254690	7.56073e-06	0.000102405	0.818403	0.75021				AT4G14090			AT1G53910
AT1G29355	uncharacterized protein(AT1G29355)	1	10274048	10275539	0.00499837	0.0281302	-0.946598	-0.723156				AT1G28370			AT1G55120
AT1G29357	ncRNA(AT1G29357)	1	10274102	10275718	0.00144827	0.0100733	-0.934087	-0.757132				AT5G51460			AT4G32920
AT1G29395	COLD REGULATED 314 INNER MEMBRANE 1(COR413IM1)	1	10288197	10289621	8.70746e-10	2.47422e-08	-1.00787	-0.938846				AT5G20720			AT2G41640
AT1G29400	MEI2-like protein 5(ML5)	1	10290040	10294630	1.01524e-12	4.14213e-11	-0.68426	-0.667518				AT1G18370			AT2G29360
AT1G29460	SAUR-like auxin-responsive protein family(AT1G29460)	1	10307507	10308143	0.00369193	0.0220159	-1.08669	-0.786788				AT1G01580			AT5G65790
AT1G29640	senescence regulator (Protein of unknown function, DUF584)(AT1G29640)	1	10355703	10356482	0.00764059	0.0397526	-1.31877	-0.792997				AT3G61250			AT3G49780
AT1G29660	GDSL-like Lipase/Acylhydrolase superfamily protein(AT1G29660)	1	10371839	10373766	1.82365e-24	2.28843e-22	1.30849	1.25249				AT5G63310			AT2G26690
AT1G29670	GDSL-like Lipase/Acylhydrolase superfamily protein(AT1G29670)	1	10375763	10377871	1.44715e-13	6.81451e-12	0.989923	0.943848				AT3G21780			AT1G03400
AT1G29720	Leucine-rich repeat transmembrane protein kinase(AT1G29720)	1	10393797	10399873	2.61329e-29	4.42828e-27	-3.06313	-2.55671				AT5G23910			AT5G35170
AT1G29760	Putative adipose-regulatory protein (Seipin)(AT1G29760)	1	10422331	10424327	0.00195618	0.0129308	-0.708396	-0.620146				AT3G16530			AT5G09880
AT1G29880	glycyl-tRNA synthetase / glycine-tRNA ligase(AT1G29880)	1	10459478	10462801	2.39298e-06	3.60032e-05	0.520594	0.503891				AT4G30800			AT1G24625
AT1G29900	carbamoyl phosphate synthetase B(CARB)	1	10468054	10472211	3.83808e-09	9.79734e-08	0.654918	0.633604				AT2G32179			AT3G18500
AT1G29910	chlorophyll A/B binding protein 3(CAB3)	1	10472280	10473299	1.43103e-05	0.000180988	-0.335465	-0.330095				AT4G03100			AT1G76790
AT1G29940	nuclear RNA polymerase A2(NRPA2)	1	10479121	10486819	0.000775659	0.00593504	0.623942	0.570448				AT4G34160			AT1G17970
AT1G29980	choice-of-anchor C domain protein, putative (Protein of unknown function, DUF642)(AT1G29980)	1	10503278	10506117	4.22897e-06	6.01566e-05	1.13488	0.973864				AT1G04620			AT4G31240
AT1G30190	cotton fiber protein(AT1G30190)	1	10618966	10619802	0.000793652	0.00604879	-2.78589	-0.991925				AT5G05270			AT5G63800
AT1G30220	inositol transporter 2(INT2)	1	10632821	10635471	5.17675e-13	2.18904e-11	-2.8791	-2.02853				AT1G35140			AT5G60580
AT1G30260	galactosyltransferase family protein(AT1G30260)	1	10651051	10651728	0.0014707	0.01021	-1.18483	-0.860113				AT2G16660			AT3G28130
AT1G30320	Remorin family protein(AT1G30320)	1	10680246	10682954	0.00381947	0.0226196	0.567172	0.513469				AT5G56580			AT5G18750
AT1G30330	auxin response factor 6(ARF6)	1	10685822	10690838	0.00649648	0.0348546	0.399139	0.377057				AT2G19190			AT5G13820
AT1G30370	alpha/beta-Hydrolases superfamily protein(DLAH)	1	10719169	10720758	0.00939895	0.0470049	-2.24929	-0.747508				AT2G02740			AT2G23810
AT1G30410	multidrug resistance-associated protein 13(ABCC12)	1	10738805	10747323	0.00258829	0.0164397	0.53023	0.489004				AT2G41100			AT4G02420
AT1G30420	multidrug resistance-associated protein 12(ABCC11)	1	10748816	10756316	0.000338972	0.00289843	-1.05243	-0.852509				AT1G73370			AT1G75300
AT1G30510	root FNR 2(RFNR2)	1	10806985	10809188	1.0711e-14	5.69004e-13	1.09426	1.03771				AT2G04030			AT2G22010
AT1G30570	hercules receptor kinase 2(HERK2)	1	10828933	10831482	0.00185283	0.0123602	0.591488	0.53859				AT5G02260			AT4G37560
AT1G30590	RNA polymerase I specific transcription initiation factor RRN3 protein(AT1G30590)	1	10835794	10840005	0.00162479	0.0110712	-0.602163	-0.547755				AT5G66230			AT5G45380
AT1G30630	Coatomer epsilon subunit(AT1G30630)	1	10858298	10860261	0.00478959	0.0271794	0.37873	0.361019				AT2G32540			AT4G30690
AT1G30680	toprim domain-containing protein(AT1G30680)	1	10881597	10886425	0.000489982	0.00395888	0.814759	0.70924				AT3G01410			AT2G21620
AT1G30690	Sec14p-like phosphatidylinositol transfer family protein(AT1G30690)	1	10887607	10890332	3.57643e-09	9.19455e-08	0.883818	0.833007				AT1G51790			AT1G69252
AT1G30700	FAD-binding Berberine family protein(AT1G30700)	1	10892570	10894572	0	0	-2.01868	-1.92044				AT5G37770			AT4G13505
AT1G30720	FAD-binding Berberine family protein(AT1G30720)	1	10898172	10899912	0.000118176	0.00116418	22:47:19.643000	0.814882				AT5G53450			AT1G61310
AT1G30810	Transcription factor jumonji (jmj) family protein / zinc finger (C5HC2 type) family protein(JMJ18)	1	10936765	10942292	8.06213e-05	0.000840047	-0.71346	-0.655082				AT3G55660			AT5G25930
AT1G30820	CTP synthase family protein(AT1G30820)	1	10944913	10949458	1.66713e-13	7.77157e-12	-1.21739	-1.13338				AT1G01630			AT2G29310
AT1G30870	Peroxidase superfamily protein(AT1G30870)	1	10991485	10993023	3.10088e-05	0.000358992	1.1113	0.93122				AT3G10080			AT3G53800
AT1G30900	VACUOLAR SORTING RECEPTOR 6(VSR6)	1	10997275	11000543	0.00609031	0.0330961	-0.764415	-0.631208				AT1G69200			AT1G48430
AT1G30960	GTP-binding family protein(AT1G30960)	1	11037612	11040033	0.00171825	0.0115991	1.40993	0.911694				AT3G58650			AT4G36988
AT1G30970	zinc finger (C2H2 type) family protein(SUF4)	1	11040281	11043751	0.00179931	0.0120517	-0.613873	-0.555397				AT5G41670			AT3G21280
AT1G31050	basic helix-loop-helix (bHLH) DNA-binding superfamily protein(AT1G31050)	1	11075627	11079240	0.00111632	0.00807078	-1.20937	-0.880086				AT1G04040			AT1G66980
AT1G31130	polyadenylate-binding protein 1-B-binding protein(AT1G31130)	1	11114701	11116195	0.000107251	0.001071	-0.634536	-0.591336				AT1G06160			AT3G08870
AT1G31180	isopropylmalate dehydrogenase 3(IMD3)	1	11142714	11144633	0.0041583	0.0241845	0.498209	0.460338				AT5G55820			AT1G25530
AT1G31200	phloem protein 2-A9(PP2-A9)	1	11146923	11147678	0.00164482	0.0111913	1.51127	0.931796				AT3G07650			AT2G38050
AT1G31290	ARGONAUTE 3(AGO3)	1	11188293	11192317	0.000619908	0.00486845	1.35127	0.94979				AT2G04530			AT4G23430
AT1G31330	photosystem I subunit F(PSAF)	1	11214824	11216037	1.75679e-07	3.38736e-06	-0.520888	-0.507162				AT1G01690			AT4G13510
AT1G31420	Leucine-rich repeat protein kinase family protein(FEI1)	1	11249600	11253915	1.41956e-05	0.000179984	0.498537	0.481255				AT1G60660			AT3G08860
AT1G31540	Disease resistance protein (TIR-NBS-LRR class) family(AT1G31540)	1	11288452	11293753	3.5103e-06	5.07471e-05	1899-12-29 07:23:49	-0.652284				AT5G04960			AT4G00230
AT1G31580	ECS1(ECS1)	1	11311169	11311989	0	0	-1.91429	-1.86774				AT5G15350			AT3G06080
AT1G31600	RNA-binding (RRM/RBD/RNP motifs) family protein(TRM9)	1	11312961	11316473	0.00038471	0.00323003	-0.904234	-0.768624				AT5G27680			AT1G05630
AT1G31660	bystin-like protein(AT1G31660)	1	11330956	11333540	0.00537786	0.0299035	0.689605	0.590893				AT4G24240			AT5G54510
AT1G31710	Copper amine oxidase family protein(AT1G31710)	1	11349840	11355486	5.89992e-15	3.20765e-13	-1.26424	-1.18005				AT3G10050			AT2G34810
AT1G31760	SWIB/MDM2 domain superfamily protein(AT1G31760)	1	11372425	11373483	0.00148044	0.0102654	2.07481	0.972015				AT5G48470			AT4G36210
AT1G31770	ATP-binding cassette 14(ABCG14)	1	11374893	11377794	2.37969e-05	0.000284765	0.668716	0.626076				AT1G05950			AT4G15920
AT1G31800	cytochrome P450, family 97, subfamily A, polypeptide 3(CYP97A3)	1	11396402	11399714	0.00174071	0.0117234	0.402621	0.385289				AT4G18205			AT5G05690
AT1G31812	acyl-CoA-binding protein 6(ACBP6)	1	11410875	11412204	6.95934e-21	6.75988e-19	1.01782	0.986196				AT3G28160			AT2G47160
AT1G31820	Amino acid permease family protein(PUT1)	1	11416451	11418279	1.31125e-05	0.00016744	-1.02715	-0.892126				AT4G25820			AT5G54840
AT1G31930	extra-large GTP-binding protein 3(XLG3)	1	11464985	11469185	0.00149018	00:14:51.051000	-0.497013	-0.465969				AT4G02800			AT2G43920
AT1G32060	phosphoribulokinase(PRK)	1	11532533	11534639	0.00625726	0.0338607	0.244977	0.239738				AT3G07540			AT1G73390
AT1G32080	uncharacterized protein(LrgB)	1	11537342	11539800	0.00124368	0.00888099	-0.320308	-0.31195				AT1G08560			AT1G03850
AT1G32190	alpha/beta-Hydrolases superfamily protein(AT1G32190)	1	11592955	11595982	0.00336581	0.0204334	-1.15736	-0.813159				AT1G80270			AT2G16720
AT1G32230	WWE protein-protein interaction domain protein family(RCD1)	1	11612118	11616218	0.00033125	0.00283762	-0.375354	-0.364506				AT5G63920			AT1G69360
AT1G32350	alternative oxidase 1D(AOX1D)	1	11666977	11668690	4.67421e-06	6.56483e-05	-1.78877	-1.26631				AT5G09440			AT5G13170
AT1G32380	phosphoribosyl pyrophosphate (PRPP) synthase 2(PRS2)	1	11681752	11684478	0.0016509	0.0112195	0.89201	0.732201				AT2G28130			AT4G10770
AT1G32470	Single hybrid motif superfamily protein(AT1G32470)	1	11739304	11740361	1.37993e-18	1.09709e-16	0.827431	0.807986				AT1G15510			AT1G72645
AT1G32500	non-intrinsic ABC protein 6(ABCI7)	1	11749823	11752106	0.00095233	0.0070792	0.435168	0.415557				AT3G46640			AT2G38790
AT1G32520	TLDc domain protein(AT1G32520)	1	11758211	11759280	0.00389064	0.0229767	-0.727354	-0.620251				AT1G32780			AT1G62510
AT1G32550	2Fe-2S ferredoxin-like superfamily protein(FdC2)	1	11771766	11774187	0.00408178	0.0238566	0.577857	0.520519				AT5G05940			AT1G80440
AT1G32640	Basic helix-loop-helix (bHLH) DNA-binding family protein(MYC2)	1	11798810	11800988	3.67238e-07	6.56812e-06	-0.763018	-0.718943				AT4G37910			AT3G21700
AT1G32700	PLATZ transcription factor family protein(AT1G32700)	1	11827433	11829759	2.35587e-07	4.42131e-06	-0.832434	-0.777552				AT1G26770			AT5G47070
AT1G32730	electron carrier/iron ion-binding protein(AT1G32730)	1	11840910	11843257	5.96391e-05	0.000647737	1.36229	1.0383				AT2G28080			AT3G62260
AT1G32780	GroES-like zinc-binding dehydrogenase family protein(AT1G32780)	1	11869825	11872926	0.00134262	0.00947098	1.19102	0.867043				AT1G66160			AT3G57540
AT1G32810	RING/FYVE/PHD zinc finger superfamily protein(AT1G32810)	1	11881810	11885843	0.000100668	0.00101433	1899-12-29 09:01:23	-0.583156				AT5G07000			AT3G13225
AT1G32860	Glycosyl hydrolase superfamily protein(AT1G32860)	1	11907109	11908928	0.00151459	0.010446	1.09714	0.827593				AT4G37450			AT2G28200
AT1G32900	UDP-Glycosyltransferase superfamily protein(GBSS1)	1	11920390	11923766	1.80681e-26	2.57332e-24	1.10997	1.07807				AT4G25780			AT5G21482
AT1G32940	Subtilase family protein(SBT3.5)	1	11937596	11940978	5.48275e-05	00:00:52.045000	1899-12-29 09:01:08	-0.586024				AT1G24280			AT5G57220
AT1G32960	Subtilase family protein(SBT3.3)	1	11945307	11948650	0.00471918	0.0268783	1.37614	0.838671				AT3G51280			AT1G48100
AT1G32990	plastid ribosomal protein l11(PRPL11)	1	11955785	11957284	8.09846e-08	1.68313e-06	0.64355	0.619293				AT2G23600			AT1G80810
AT1G33050	uncharacterized protein(AT1G33050)	1	11967816	11972578	1.03854e-09	2.9118e-08	-0.832444	-0.792341				AT2G16850			AT3G13277
AT1G33080	MATE efflux family protein(AT1G33080)	1	11985707	11990482	0.00696071	0.0368597	-1.65782	-0.819945				AT4G23410			AT3G25717
AT1G33120	Ribosomal protein L6 family(AT1G33120)	1	12010901	12012524	0.00671548	0.0358061	0.422822	0.396553				AT5G48310			AT4G16260
AT1G33170	S-adenosyl-L-methionine-dependent methyltransferases superfamily protein(AT1G33170)	1	12027084	12030539	0.00612976	0.0332698	-0.436989	-0.40871				AT3G23510			AT5G44920
AT1G33260	Protein kinase superfamily protein(AT1G33260)	1	12064509	12066376	0.00275308	0.0172924	0.814767	0.677977				AT1G22500			AT1G01360
AT1G33410	SUPPRESSOR OF AUXIN RESISTANCE1(SAR1)	1	12109590	12118850	0.00582704	0.0318894	0.506081	0.463567				AT1G02810			AT4G35560
AT1G33590	Leucine-rich repeat (LRR) family protein(AT1G33590)	1	12177777	12179413	3.26317e-25	4.3537e-23	1.42294	1.35363				AT2G45450			AT1G31600
AT1G33600	Leucine-rich repeat (LRR) family protein(AT1G33600)	1	12180776	12182363	0.000590378	0.00466873	0.675885	0.611481				AT1G72520			AT3G02510
AT1G33700	Beta-glucosidase, GBA2 type family protein(AT1G33700)	1	12208308	12214182	0.00177331	0.0119118	-0.768331	-0.65982				AT4G14130			AT2G46535
AT1G33780	electron transporter, putative (DUF179)(AT1G33780)	1	12244585	12246188	0.00764711	0.0397777	0.466587	0.430716				AT3G14310			AT1G06640
AT1G33790	jacalin lectin family protein(AT1G33790)	1	12256664	12260605	4.25368e-12	1.63222e-10	2.10568	1.68637				AT4G09950			AT1G22430
AT1G33810	zinc finger/BTB domain protein(AT1G33810)	1	12265033	12266847	0.0090724	0.0457165	0.480317	0.439778				AT1G23790			AT1G24148
AT1G34030	Ribosomal protein S13/S18 family(AT1G34030)	1	12370065	12371553	0.000149725	0.0014381	0.600058	0.56175				AT2G22170			AT3G23080
AT1G34060	Pyridoxal phosphate (PLP)-dependent transferases superfamily protein(AT1G34060)	1	12396420	12398369	1.93368e-10	6.04179e-09	-1.70599	-1.42732				AT2G37130			AT2G31110
AT1G34260	FORMS APLOID AND BINUCLEATE CELLS 1A(FAB1D)	1	12485967	12492169	0.00339655	0.0205877	0.400392	0.381013				AT1G08630			AT3G47730
AT1G34300	lectin protein kinase family protein(AT1G34300)	1	12503406	12506048	0.0032583	0.0199214	-0.546708	-0.499741				AT5G18820			AT1G06110
AT1G34340	alpha/beta-Hydrolases superfamily protein(AT1G34340)	1	12530827	12534162	3.42673e-07	00:00:00.534000	-1.22836	-1.061				AT4G21620			AT3G11690
AT1G34355	forkhead-associated (FHA) domain-containing protein(PS1)	1	12536497	12541891	0.00180897	0.0121093	0.958374	0.762864				AT4G37660			AT3G25290
AT1G34430	2-oxoacid dehydrogenases acyltransferase family protein(EMB3003)	1	12587752	12590192	0.00632459	0.0341296	0.447652	0.41715				AT4G14020			AT4G16880
AT1G34460	CYCLIN B1;5(CYCB1;5)	1	12595110	12599628	0.00515371	0.0288715	-2.8732	-0.766955				AT2G33050			AT1G52870
AT1G34760	general regulatory factor 11(GRF11)	1	12743821	12745648	3.17968e-07	5.7669e-06	1.27798	1.09254				AT5G07180			AT1G15410
AT1G35140	Phosphate-responsive 1 family protein(PHI-1)	1	12851997	12853128	0.000101071	0.00101706	1.2452	0.974097				AT5G05580			AT1G67750
AT1G35240	auxin response factor 20(ARF20)	1	12927457	12930523	0.000224213	00:02:55.057000	-3.79497	-1.07828				AT3G62060			AT3G23030
AT1G35250	Thioesterase superfamily protein(AT1G35250)	1	12932941	12934479	5.31769e-06	7.37897e-05	-1.81037	-1.26752				AT5G09650			AT3G05880
AT1G35260	MLP-like protein 165(MLP165)	1	12936849	12937787	5.88494e-05	0.000640501	-1.50721	-1.08992				AT2G33051			AT3G44670
AT1G35320	uncharacterized protein(AT1G35320)	1	12959057	12962853	7.34357e-06	9.96965e-05	-1.85426	-1.2683				AT5G37010			AT1G76360
AT1G35350	EXS (ERD1/XPR1/SYG1) family protein(AT1G35350)	1	12981251	12984583	4.53034e-06	6.40511e-05	0.96741	0.862962				AT3G16420			AT3G03870
AT1G35530	DEAD/DEAH box RNA helicase family protein(FANCM)	1	13089869	13097078	0.00748686	0.0391251	1.11699	0.758031				AT5G06870			AT3G17700
AT1G35612	pseudo(AT1G35612)	1	13145643	13146693	3.03565e-10	9.21209e-09	-1.94005	-1.54386				AT5G42460			AT5G41810
AT1G35680	Ribosomal protein L21(RPL21C)	1	13208736	13210418	2.58641e-11	00:00:00	0.814087	0.782353				AT4G26600			AT5G53550
AT1G35710	kinase family with leucine-rich repeat domain-containing protein(AT1G35710)	1	13220940	13224681	2.27352e-23	2.7347e-21	-1.53584	-1.44257				AT4G25830			AT5G59310
AT1G35720	annexin 1(ANNAT1)	1	13225197	13227195	0.00167689	0.0113595	-0.284849	-0.278618				AT5G50890			AT2G19110
AT1G35780	N-lysine methyltransferase(AT1G35780)	1	13277274	13280289	0.000275816	0.00242232	0.756512	0.676839				AT2G30615			AT2G46620
AT1G35910	Haloacid dehalogenase-like hydrolase (HAD) superfamily protein(TPPD)	1	13363003	13365060	0.00366102	0.0218653	-1.57193	-0.876748				AT1G66230			AT3G55630
AT1G36070	Transducin/WD40 repeat-like superfamily protein(AT1G36070)	1	13466911	13470936	0.00414674	0.0241391	-0.965583	-0.738048				AT1G29980			AT2G46100
AT1G36320	uncharacterized protein(AT1G36320)	1	13671814	13674098	0.000447664	0.00365934	0.447211	0.428292				AT3G44750			AT4G31730
AT1G36980	transmembrane 50A-like protein(AT1G36980)	1	14025028	14026941	0.00053407	0.00427091	-0.613031	-0.564856				AT5G55520			AT1G55280
AT1G37130	nitrate reductase 2(NIA2)	1	14158527	14161938	8.47759e-30	1.44711e-27	0.92	0.903805				AT4G28660			AT1G69610
AT1G42970	glyceraldehyde-3-phosphate dehydrogenase B subunit(GAPB)	1	16127381	16129843	5.14192e-14	00:00:00	0.584811	0.575362				AT2G17900			AT1G49050
AT1G43170	ribosomal protein 1(RP1)	1	16266641	16268870	6.12879e-05	0.000662839	0.358522	0.350881				AT5G17780			AT4G12070
AT1G43560	thioredoxin Y2(ty2)	1	16398099	16399878	0.00150566	0.0103998	0.576557	0.529031				AT4G37490			AT1G15940
AT1G43620	UDP-Glycosyltransferase superfamily protein(UGT80B1)	1	16425412	16430200	0.00189069	0.012573	-0.667266	-0.592782				AT3G18760			AT5G05340
AT1G43910	P-loop containing nucleoside triphosphate hydrolases superfamily protein(AT1G43910)	1	16655884	16657658	2.51986e-05	0.000298767	1.2954	1.0306				AT2G30990			AT1G21400
AT1G44110	Cyclin A1;1(CYCA1;1)	1	16774865	16777247	0.00529503	0.029542	0.928801	0.713802				AT1G62480			AT2G46530
AT1G44180	Peptidase M20/M25/M40 family protein(AT1G44180)	1	16807953	16810413	0.00061212	0.00481544	-3.1229	-1.00308				AT4G25090			AT4G20110
AT1G44350	IAA-amino acid hydrolase ILR1-like 6(ILL6)	1	16834210	16838286	0.000565946	0.00449177	-0.94818	-0.786487				AT4G33220			AT4G35160
AT1G44575	Chlorophyll A-B binding family protein(NPQ4)	1	16871696	16873383	2.12027e-06	3.2359e-05	0.420637	0.411816				AT4G22970			AT1G29357
AT1G44760	Adenine nucleotide alpha hydrolases-like superfamily protein(AT1G44760)	1	16896686	16898612	0.00484886	0.0274485	-0.724228	-0.613848				AT4G28780			AT3G11010
AT1G44900	minichromosome maintenance (MCM2/3/5) family protein(MCM2)	1	16970214	16974641	0.00417078	0.0242243	0.708885	0.607779				AT2G14900			AT3G44610
AT1G45145	thioredoxin H-type 5(TRX5)	1	17074942	17076330	9.22668e-12	3.34161e-10	-1.04215	-0.979834				AT4G01720			AT3G53230
AT1G45160	Protein kinase superfamily protein(AT1G45160)	1	17083546	17090545	0.00464414	0.0265094	-0.406878	-0.385214				AT2G30480			AT4G18390
AT1G45180	RING/U-box superfamily protein(AT1G45180)	1	17098491	17101896	0.000302167	0.00261844	0.92048	0.782533				AT4G23300			AT3G60420
AT1G45201	triacylglycerol lipase-like 1(TLL1)	1	17123821	17128651	6.0332e-07	1.03672e-05	-0.454226	-0.444209				AT2G21540			AT3G50340
AT1G45249	abscisic acid responsive elements-binding factor 2(ABF2)	1	17165127	17167907	0.00639257	0.0344563	-0.605509	-0.533844				AT1G55490			AT1G19180
AT1G45332	Translation elongation factor EFG/EF2 protein(AT1G45332)	1	17172322	17176821	2.60583e-05	00:00:26.586000	0.833509	0.753068				AT1G35530			AT3G29390
AT1G45616	receptor like protein 6(RLP6)	1	17183550	17186534	5.85163e-05	00:00:55.089000	1.94427	1.19464				AT2G30010			AT1G26440
AT1G46554	ncRNA(AT1G46554)	1	17252952	17253903	0.00153821	0.0105744	-1.46509	-0.925736				AT1G76310			AT5G46340
AT1G46768	uncharacterized protein(RAP2.1)	1	17265701	17266536	3.0462e-05	0.000353058	-2.1003	-1.24901				AT1G22360			AT5G63590
AT1G47128	Granulin repeat cysteine protease family protein(RD21A)	1	17282825	17285670	7.40387e-05	0.000780213	-0.327838	-0.321843				AT4G33110			AT5G24735
AT1G47260	gamma carbonic anhydrase 2(GAMMA CA2)	1	17321173	17323484	8.72175e-06	0.000116232	0.567479	0.543401				AT4G14150			AT1G14040
AT1G47395	uncharacterized protein(AT1G47395)	1	17383034	17383408	3.11536e-08	00:00:00.060000	8.02199	3.32609				AT5G08610			AT5G43470
AT1G47400	uncharacterized protein(AT1G47400)	1	17385717	17386186	1.23957e-06	1.99008e-05	7.14288	2.51043				AT1G30870			AT3G61010
AT1G47420	succinate dehydrogenase 5(SDH5)	1	17395518	17397255	0.00259251	0.016462	0.373906	0.358861				AT5G14090			AT1G51140
AT1G47530	MATE efflux family protein(AT1G47530)	1	17451680	17454421	7.57519e-08	1.57862e-06	-0.77426	-0.732887				AT5G67200			AT5G62430
AT1G47550	exocyst complex component sec3A(SEC3A)	1	17457122	17464386	0.00315643	0.0193853	-0.437925	-0.413178				AT1G32900			AT3G63380
AT1G47950	pseudo(AT1G47950)	1	17675488	17683629	1.09332e-13	5.25493e-12	-1.71722	-1.4995				AT3G20260			AT3G45600
AT1G48000	myb domain protein 112(MYB112)	1	17704179	17706460	1.56271e-06	2.45455e-05	-2.21065	-1.40967				AT1G64710			AT1G08230
AT1G48030	mitochondrial lipoamide dehydrogenase 1(mtLPD1)	1	17717133	17719141	0.000770832	0.00590005	0.369882	0.358094				AT4G30190			AT2G04240
AT1G48090	calcium-dependent lipid-binding family protein(AT1G48090)	1	17732010	17758444	1.01291e-11	3.6457e-10	-0.650249	-0.634479				AT1G10522			AT1G18810
AT1G48100	Pectin lyase-like superfamily protein(AT1G48100)	1	17766874	17769951	0.00135095	0.00952394	-0.89824	-0.740152				AT2G30600			AT1G29355
AT1G48130	1-cysteine peroxiredoxin 1(PER1)	1	17780502	17781727	0.000339849	00:04:10.888000	1900-01-03 21:21:46	1.08554				AT1G62500			AT5G47220
AT1G48260	CBL-interacting protein kinase 17(CIPK17)	1	17813976	17817283	1.19476e-06	1.92613e-05	-1.96281	-1.36247				AT2G30070			AT5G44410
AT1G48300	diacylglycerol acyltransferase(DGAT3)	1	17847356	17848564	7.30629e-07	1.23357e-05	0.662214	0.631496				AT1G56580			AT5G22290
AT1G48330	SsrA-binding protein(AT1G48330)	1	17863837	17864386	0.00416482	00:34:50.907000	-1.35813	-0.843475				AT3G47640			AT5G58000
AT1G48350	Ribosomal L18p/L5e family protein(EMB3105)	1	17867204	17868342	3.85987e-11	1.28561e-09	0.738316	0.714071				AT1G07640			AT1G44350
AT1G48410	Stabilizer of iron transporter SufD / Polynucleotidyl transferase(AGO1)	1	17885633	17892596	7.81747e-05	0.000818226	-0.407571	-0.396093				AT2G26760			AT1G54040
AT1G48430	Dihydroxyacetone kinase(AT1G48430)	1	17902636	17906806	2.98485e-06	4.38843e-05	-0.863307	-0.789907				AT2G16270			AT3G42640
AT1G48490	Protein kinase superfamily protein(AT1G48490)	1	17921935	17928930	0.00365626	0.0218508	-0.387394	-0.369533				AT5G20410			AT2G26030
AT1G48520	GLU-ADT subunit B(GATB)	1	17940088	17942822	0.00569783	0.0313413	0.436294	0.408594				AT5G54060			AT4G27410
AT1G48540	Outer arm dynein light chain 1 protein(AT1G48540)	1	17945376	17950521	0.000436936	0.003583	-0.486468	-0.462379				AT1G32860			AT5G38850
AT1G48570	zinc finger (Ran-binding) family protein(AT1G48570)	1	17955278	17957719	1.64729e-07	3.20284e-06	1.54645	1.25092				AT5G48540			AT3G61460
AT1G48630	receptor for activated C kinase 1B(RACK1B_AT)	1	17981773	17983327	1.01401e-05	0.000133201	0.939847	0.83671				AT4G27730			AT2G43500
AT1G48750	Bifunctional inhibitor/lipid-transfer protein/seed storage 2S albumin superfamily protein(AT1G48750)	1	18035967	18036510	1.54096e-06	2.42532e-05	-0.658582	-0.626572				AT5G38530			AT5G03110
AT1G48760	delta-adaptin(delta-ADR)	1	18035967	18039405	2.01946e-09	5.3887e-08	-0.970638	-0.906077				AT1G30510			AT5G50970
AT1G48830	Ribosomal protein S7e family protein(AT1G48830)	1	18059636	18061302	0.000279549	0.00245081	0.483106	0.460933				AT4G31810			AT4G21534
AT1G48920	nucleolin like 1(NUC-L1)	1	18098095	18101623	1.51419e-07	2.96892e-06	0.620103	0.597427				AT1G14430			AT5G48560
[truncated: 3,975 more rows]

## Sheet: Table S6 
Supplementary Table S6. GO categories enriched in swp73b upregulated genes
[truncated: 159 more rows]

[truncated: 22 more sheets: Table S7 , Table S8 , Table S9 , Table S10 , Table S11 , Table S12 , Table S13 , Table S14 , Table S15 , Table S16 , Table S17 , Table S18 , Table S19, Table S20, Table S21, Table S22, Table S23, Table S24, Table S25, Table S26 …]
